# Supplementary material for: A microfluidic approach to rescue ALS motor neuron degeneration using rapamycin
Source: Sci Rep. 2021 Sep 13;11:18168. doi: 10.1038/s41598-021-97405-1 (PMC8438029; doi:10.1038/s41598-021-97405-1)
Supplement: Supplementary file 1 — Supplementary Information 1. [file 41598_2021_97405_MOESM1_ESM.xlsx]

## Sheet: Fig-3a
Table Analyzed	Fig.3a										Šídák's multiple comparisons test
Two-way ANOVA	Ordinary										Number of families	1
Alpha	0.05										Number of comparisons per family	4
											Alpha	0.05
Source of Variation	% of total variation	P value	P value summary	Significant?
Interaction	9.334	<0.001	***	Yes							Šídák's multiple comparisons test	Mean Diff.	95.00% CI of diff.	Below threshold?	Summary	Adjusted P Value				Below threshold?	Summary	Adjusted P Value
Days Invitro	59.9	<0.001	***	Yes
Cell Type	25.43	<0.001	***	Yes							Control - Mutant
											7	0	-21.19 to 21.19	No	ns	>0.99				No	ns	>0.99
ANOVA table	SS	DF	MS	F (DFn, DFd)	P value						14	34.13	12.94 to 55.32	Yes	**	0.001				Yes	**	0.001
Interaction	2398	3	799.4	F (3, 16) = 9.331	P<0.001						21	48.5	27.31 to 69.69	Yes	***	<0.001				Yes	***	<0.001
Days Invitro	15389	3	5130	F (3, 16) = 59.88	P<0.001						28	49.38	28.19 to 70.57	Yes	***	<0.001				Yes	***	<0.001
Cell Type	6535	1	6535	F (1, 16) = 76.28	P<0.001
Residual	1371	16	85.67
											Test details	Mean 1	Mean 2	Mean Diff.	SE of diff.	N1	N2	t	DF	Mean Diff.	SE of diff.	N1	N2	t	DF
Difference between column means
Mean of Control	76.68										Control - Mutant
Mean of Mutant	43.68										7	100	100	0	7.557	3	3	0	16	0	7.557	3	3	0	16
Difference between means	33										14	80.11	45.98	34.13	7.557	3	3	4.516	16	34.13	7.557	3	3	4.516	16
SE of difference	3.779										21	68.56	20.06	48.5	7.557	3	3	6.418	16	48.5	7.557	3	3	6.418	16
95% CI of difference	24.99 to 41.01										28	58.05	8.675	49.38	7.557	3	3	6.534	16	49.38	7.557	3	3	6.534	16
Data summary
Number of columns (Cell Type )	2
Number of rows (Days Invitro)	4
Number of values	24
Test for normal distribution
	Shapiro-Wilk test
	W	0.9763	0.907
	P value	0.88	0.47
	Passed normality test (alpha=0.05)?	Yes	Yes
	P value summary	ns	ns
	Number of values	4	4

## Sheet: Fig-3b-updated
Kruskal-Wallis test								Number of families	1
P value	<0.001							Number of comparisons per family	3
Exact or approximate P value?	Approximate							Alpha	0.05
P value summary	***
Do the medians vary signif. (P < 0.05)?	Yes							Dunn's multiple comparisons test	Mean rank diff.	Significant?	Summary	Adjusted P Value
Number of groups	3							14DIV vs. 21DIV	-13.8	Yes	**	0.001	A-B
Kruskal-Wallis statistic	19.87							14DIV vs. 28DIV	-16.2	Yes	***	<0.001	A-C
								21DIV vs. 28DIV	-2.4	No	ns	>0.99	B-C
Data summary
Number of treatments (columns)	3							Test details	Mean rank 1	Mean rank 2	Mean rank diff.	n1	n2	Z
Number of values (total)	30							14DIV vs. 21DIV	5.5	19.3	-13.8	10	10	3.518
								14DIV vs. 28DIV	5.5	21.7	-16.2	10	10	4.13
								21DIV vs. 28DIV	19.3	21.7	-2.4	10	10	0.6119
Test for normal distribution
	Shapiro-Wilk test
	W	0.7809	0.9311	0.522
	P value	0.008	0.46	<0.001
	Passed normality test (alpha=0.05)?	No	Yes	No
	P value summary	**	ns	***
	Number of values	10	10	10

## Sheet: Fig 5a
Rapamycin Treatment-2D								Šídák's multiple comparisons test
Two-way ANOVA	Ordinary							Number of families	4
Alpha	0.05							Number of comparisons per family	3
								Alpha	0.05
Source of Variation	% of total variation	P value	P value summary	Significant?
Interaction	11.68	<0.001	***	Yes				Šídák's multiple comparisons test	Mean Diff.	95.00% CI of diff.	Below threshold?	Summary	Adjusted P Value
DIV	56.31	<0.001	***	Yes
Cell Treatment	27.45	<0.001	***	Yes				7
								Control-Untreated vs. Mutant-Untreated	0	-15.84 to 15.84	No	ns	>0.99
ANOVA table	SS	DF	MS	F (DFn, DFd)	P value			Control-Untreated vs. Mutant-Treated	0	-15.84 to 15.84	No	ns	>0.99
Interaction	3504	6	584.1	F (6, 24) = 10.22	P<0.001			Mutant-Untreated vs. Mutant-Treated	0	-15.84 to 15.84	No	ns	>0.99
DIV	16900	3	5633	F (3, 24) = 98.55	P<0.001
Cell Treatment	8237	2	4119	F (2, 24) = 72.06	P<0.001			14
Residual	1372	24	57.16					Control-Untreated vs. Mutant-Untreated	34.13	18.29 to 49.97	Yes	***	<0.001
								Control-Untreated vs. Mutant-Treated	9.895	-5.946 to 25.74	No	ns	0.32
Data summary								Mutant-Untreated vs. Mutant-Treated	-24.23	-40.07 to -8.392	Yes	**	0.002
Number of columns (Cell Treatment)	3
Number of rows (DIV)	4							21
Number of values	36							Control-Untreated vs. Mutant-Untreated	48.5	32.66 to 64.34	Yes	***	<0.001
								Control-Untreated vs. Mutant-Treated	3.289	-12.55 to 19.13	No	ns	0.94
								Mutant-Untreated vs. Mutant-Treated	-45.21	-61.05 to -29.37	Yes	***	<0.001
								28
								Control-Untreated vs. Mutant-Untreated	49.38	33.54 to 65.22	Yes	***	<0.001
								Control-Untreated vs. Mutant-Treated	-5.541	-21.38 to 10.30	No	ns	0.76
								Mutant-Untreated vs. Mutant-Treated	-54.92	-70.76 to -39.08	Yes	***	<0.001
								Test details	Mean 1	Mean 2	Mean Diff.	SE of diff.	N1	N2	t	DF
								7
								Control-Untreated vs. Mutant-Untreated	100	100	0	6.173	3	3	0	24
Test for normal distribution								Control-Untreated vs. Mutant-Treated	100	100	0	6.173	3	3	0	24
	Shapiro-Wilk test							Mutant-Untreated vs. Mutant-Treated	100	100	0	6.173	3	3	0	24
	W	0.9993	0.9518	0.9248
	P value	0.9477	0.5773	0.4694				14
	Passed normality test (alpha=0.05)?	Yes	Yes	Yes				Control-Untreated vs. Mutant-Untreated	80.11	45.98	34.13	6.173	3	3	5.528	24
	P value summary	ns	ns	ns				Control-Untreated vs. Mutant-Treated	80.11	70.22	9.895	6.173	3	3	1.603	24
								Mutant-Untreated vs. Mutant-Treated	45.98	70.22	-24.23	6.173	3	3	3.926	24
	Number of values	3	3	3
								21
								Control-Untreated vs. Mutant-Untreated	68.56	20.06	48.5	6.173	3	3	7.857	24
								Control-Untreated vs. Mutant-Treated	68.56	65.27	3.289	6.173	3	3	0.5328	24
								Mutant-Untreated vs. Mutant-Treated	20.06	65.27	-45.21	6.173	3	3	7.324	24
								28
								Control-Untreated vs. Mutant-Untreated	58.05	8.675	49.38	6.173	3	3	7.999	24
								Control-Untreated vs. Mutant-Treated	58.05	63.59	-5.541	6.173	3	3	0.8977	24
								Mutant-Untreated vs. Mutant-Treated	8.675	63.59	-54.92	6.173	3	3	8.897	24

## Sheet: Fig-6b
Table Analyzed	Fig.6a							Šídák's multiple comparisons test
								Compare cell means regardless of rows and columns
Two-way ANOVA	Ordinary							Number of families	1
Alpha	0.05							Number of comparisons per family	231
								Alpha	0.05
Source of Variation	% of total variation	P value	P value summary	Significant?
Interaction	33.19	<0.001	***	Yes				Šídák's multiple comparisons test	Mean Diff.	95.00% CI of diff.	Below threshold?	Summary	Adjusted P Value
Concnetration	26.22	<0.001	***	Yes
Cell Type (Treatment Condition)	0.6579	0.23	ns	No				Row 1:Treated Control vs. Row 1:Treated Mutant	24.41	4.540 to 44.28	Yes	**	0.002
								Row 1:Treated Control vs. Row 2:Treated Control	-2.577	-22.45 to 17.29	No	ns	>0.99
ANOVA table	SS	DF	MS	F (DFn, DFd)	P value			Row 1:Treated Control vs. Row 2:Treated Mutant	7.502	-12.37 to 27.37	No	ns	>0.99
Interaction	4866	10	486.6	F (10, 88) = 7.313	P<0.001			Row 1:Treated Control vs. Row 3:Treated Control	-0.4828	-20.35 to 19.39	No	ns	>0.99
Concnetration	3845	10	384.5	F (10, 88) = 5.779	P<0.001			Row 1:Treated Control vs. Row 3:Treated Mutant	8.329	-11.54 to 28.20	No	ns	>0.99
Cell Type (Treatment Condition)	96.45	1	96.45	F (1, 88) = 1.450	P=0.23			Row 1:Treated Control vs. Row 4:Treated Control	7.829	-12.04 to 27.70	No	ns	>0.99
Residual	5854	88	66.53					Row 1:Treated Control vs. Row 4:Treated Mutant	-3.011	-22.88 to 16.86	No	ns	>0.99
								Row 1:Treated Control vs. Row 5:Treated Control	4.584	-15.29 to 24.45	No	ns	>0.99
Difference between column means								Row 1:Treated Control vs. Row 5:Treated Mutant	8.223	-11.65 to 28.09	No	ns	>0.99
Mean of Treated Control	59.57							Row 1:Treated Control vs. Row 6:Treated Control	13.19	-6.678 to 33.06	No	ns	0.94
Mean of Treated Mutant	57.7							Row 1:Treated Control vs. Row 6:Treated Mutant	2.332	-17.54 to 22.20	No	ns	>0.99
Difference between means	1.873							Row 1:Treated Control vs. Row 7:Treated Control	3.427	-16.44 to 23.30	No	ns	>0.99
SE of difference	1.555							Row 1:Treated Control vs. Row 7:Treated Mutant	-6.827	-26.70 to 13.04	No	ns	>0.99
95% CI of difference	-1.218 to 4.964							Row 1:Treated Control vs. Row 8:Treated Control	14.81	-5.066 to 34.68	No	ns	0.7
								Row 1:Treated Control vs. Row 8:Treated Mutant	-0.7926	-20.66 to 19.08	No	ns	>0.99
Data summary								Row 1:Treated Control vs. Row 9:Treated Control	-1.34	-21.21 to 18.53	No	ns	>0.99
Number of columns (Cell Type (Treatment Condition))	2							Row 1:Treated Control vs. Row 9:Treated Mutant	23.29	3.420 to 43.16	Yes	**	0.005
Number of rows (Concnetration)	11							Row 1:Treated Control vs. Row 10:Treated Control	21.99	2.116 to 41.86	Yes	*	0.01
Number of values	110							Row 1:Treated Control vs. Row 10:Treated Mutant	20.13	0.2554 to 40.00	Yes	*	0.04
								Row 1:Treated Control vs. Row 11:Treated Control	12.34	-7.532 to 32.21	No	ns	0.99
								Row 1:Treated Control vs. Row 11:Treated Mutant	10.78	-9.088 to 30.65	No	ns	>0.99
								Row 1:Treated Mutant vs. Row 2:Treated Control	-26.99	-46.86 to -7.117	Yes	***	<0.001
								Row 1:Treated Mutant vs. Row 2:Treated Mutant	-16.91	-36.78 to 2.962	No	ns	0.29
								Row 1:Treated Mutant vs. Row 3:Treated Control	-24.89	-44.76 to -5.023	Yes	**	0.001
Test for normal distribution								Row 1:Treated Mutant vs. Row 3:Treated Mutant	-16.08	-35.95 to 3.789	No	ns	0.43
	Shapiro-Wilk test							Row 1:Treated Mutant vs. Row 4:Treated Control	-16.58	-36.45 to 3.289	No	ns	0.34
	W	0.9251	0.9387					Row 1:Treated Mutant vs. Row 4:Treated Mutant	-27.42	-47.29 to -7.550	Yes	***	<0.001
	P value	0.36	0.51					Row 1:Treated Mutant vs. Row 5:Treated Control	-19.83	-39.70 to 0.04453	No	ns	0.05
	Passed normality test (alpha=0.05)?	Yes	Yes					Row 1:Treated Mutant vs. Row 5:Treated Mutant	-16.19	-36.06 to 3.683	No	ns	0.41
	P value summary	ns	ns					Row 1:Treated Mutant vs. Row 6:Treated Control	-11.22	-31.09 to 8.653	No	ns	>0.99
								Row 1:Treated Mutant vs. Row 6:Treated Mutant	-22.08	-41.95 to -2.208	Yes	*	0.01
	Number of values	11	11					Row 1:Treated Mutant vs. Row 7:Treated Control	-20.98	-40.85 to -1.112	Yes	*	0.02
								Row 1:Treated Mutant vs. Row 7:Treated Mutant	-31.24	-51.11 to -11.37	Yes	***	<0.001
								Row 1:Treated Mutant vs. Row 8:Treated Control	-9.605	-29.48 to 10.27	No	ns	>0.99
								Row 1:Treated Mutant vs. Row 8:Treated Mutant	-25.2	-45.07 to -5.332	Yes	**	0.001
								Row 1:Treated Mutant vs. Row 9:Treated Control	-25.75	-45.62 to -5.880	Yes	***	<0.001
								Row 1:Treated Mutant vs. Row 9:Treated Mutant	-1.12	-20.99 to 18.75	No	ns	>0.99
								Row 1:Treated Mutant vs. Row 10:Treated Control	-2.424	-22.29 to 17.45	No	ns	>0.99
								Row 1:Treated Mutant vs. Row 10:Treated Mutant	-4.284	-24.16 to 15.59	No	ns	>0.99
								Row 1:Treated Mutant vs. Row 11:Treated Control	-12.07	-31.94 to 7.799	No	ns	>0.99
								Row 1:Treated Mutant vs. Row 11:Treated Mutant	-13.63	-33.50 to 6.243	No	ns	0.9
								Row 2:Treated Control vs. Row 2:Treated Mutant	10.08	-9.792 to 29.95	No	ns	>0.99
								Row 2:Treated Control vs. Row 3:Treated Control	2.094	-17.78 to 21.96	No	ns	>0.99
								Row 2:Treated Control vs. Row 3:Treated Mutant	10.91	-8.965 to 30.78	No	ns	>0.99
								Row 2:Treated Control vs. Row 4:Treated Control	10.41	-9.464 to 30.28	No	ns	>0.99
								Row 2:Treated Control vs. Row 4:Treated Mutant	-0.4336	-20.30 to 19.44	No	ns	>0.99
								Row 2:Treated Control vs. Row 5:Treated Control	7.161	-12.71 to 27.03	No	ns	>0.99
								Row 2:Treated Control vs. Row 5:Treated Mutant	10.8	-9.071 to 30.67	No	ns	>0.99
								Row 2:Treated Control vs. Row 6:Treated Control	15.77	-4.101 to 35.64	No	ns	0.5
								Row 2:Treated Control vs. Row 6:Treated Mutant	4.909	-14.96 to 24.78	No	ns	>0.99
								Row 2:Treated Control vs. Row 7:Treated Control	6.004	-13.87 to 25.88	No	ns	>0.99
								Row 2:Treated Control vs. Row 7:Treated Mutant	-4.25	-24.12 to 15.62	No	ns	>0.99
								Row 2:Treated Control vs. Row 8:Treated Control	17.38	-2.489 to 37.25	No	ns	0.23
								Row 2:Treated Control vs. Row 8:Treated Mutant	1.784	-18.09 to 21.65	No	ns	>0.99
								Row 2:Treated Control vs. Row 9:Treated Control	1.237	-18.63 to 21.11	No	ns	>0.99
								Row 2:Treated Control vs. Row 9:Treated Mutant	25.87	5.997 to 45.74	Yes	***	<0.001
								Row 2:Treated Control vs. Row 10:Treated Control	24.56	4.693 to 44.43	Yes	**	0.002
								Row 2:Treated Control vs. Row 10:Treated Mutant	22.7	2.832 to 42.57	Yes	**	0.007
								Row 2:Treated Control vs. Row 11:Treated Control	14.92	-4.955 to 34.79	No	ns	0.67
								Row 2:Treated Control vs. Row 11:Treated Mutant	13.36	-6.511 to 33.23	No	ns	0.93
								Row 2:Treated Mutant vs. Row 3:Treated Control	-7.985	-27.86 to 11.89	No	ns	>0.99
								Row 2:Treated Mutant vs. Row 3:Treated Mutant	0.8266	-19.04 to 20.70	No	ns	>0.99
								Row 2:Treated Mutant vs. Row 4:Treated Control	0.3272	-19.54 to 20.20	No	ns	>0.99
								Row 2:Treated Mutant vs. Row 4:Treated Mutant	-10.51	-30.38 to 9.358	No	ns	>0.99
								Row 2:Treated Mutant vs. Row 5:Treated Control	-2.918	-22.79 to 16.95	No	ns	>0.99
								Row 2:Treated Mutant vs. Row 5:Treated Mutant	0.7208	-19.15 to 20.59	No	ns	>0.99
								Row 2:Treated Mutant vs. Row 6:Treated Control	5.691	-14.18 to 25.56	No	ns	>0.99
								Row 2:Treated Mutant vs. Row 6:Treated Mutant	-5.17	-25.04 to 14.70	No	ns	>0.99
								Row 2:Treated Mutant vs. Row 7:Treated Control	-4.075	-23.95 to 15.80	No	ns	>0.99
								Row 2:Treated Mutant vs. Row 7:Treated Mutant	-14.33	-34.20 to 5.542	No	ns	0.79
								Row 2:Treated Mutant vs. Row 8:Treated Control	7.303	-12.57 to 27.17	No	ns	>0.99
								Row 2:Treated Mutant vs. Row 8:Treated Mutant	-8.295	-28.17 to 11.58	No	ns	>0.99
								Row 2:Treated Mutant vs. Row 9:Treated Control	-8.842	-28.71 to 11.03	No	ns	>0.99
								Row 2:Treated Mutant vs. Row 9:Treated Mutant	15.79	-4.082 to 35.66	No	ns	0.49
								Row 2:Treated Mutant vs. Row 10:Treated Control	14.48	-5.386 to 34.36	No	ns	0.76
								Row 2:Treated Mutant vs. Row 10:Treated Mutant	12.62	-7.247 to 32.49	No	ns	0.98
								Row 2:Treated Mutant vs. Row 11:Treated Control	4.837	-15.03 to 24.71	No	ns	>0.99
								Row 2:Treated Mutant vs. Row 11:Treated Mutant	3.281	-16.59 to 23.15	No	ns	>0.99
								Row 3:Treated Control vs. Row 3:Treated Mutant	8.811	-11.06 to 28.68	No	ns	>0.99
								Row 3:Treated Control vs. Row 4:Treated Control	8.312	-11.56 to 28.18	No	ns	>0.99
								Row 3:Treated Control vs. Row 4:Treated Mutant	-2.528	-22.40 to 17.34	No	ns	>0.99
								Row 3:Treated Control vs. Row 5:Treated Control	5.067	-14.80 to 24.94	No	ns	>0.99
								Row 3:Treated Control vs. Row 5:Treated Mutant	8.706	-11.17 to 28.58	No	ns	>0.99
								Row 3:Treated Control vs. Row 6:Treated Control	13.68	-6.195 to 33.55	No	ns	0.89
								Row 3:Treated Control vs. Row 6:Treated Mutant	2.815	-17.06 to 22.69	No	ns	>0.99
								Row 3:Treated Control vs. Row 7:Treated Control	3.91	-15.96 to 23.78	No	ns	>0.99
								Row 3:Treated Control vs. Row 7:Treated Mutant	-6.344	-26.21 to 13.53	No	ns	>0.99
								Row 3:Treated Control vs. Row 8:Treated Control	15.29	-4.583 to 35.16	No	ns	0.6
								Row 3:Treated Control vs. Row 8:Treated Mutant	-0.3098	-20.18 to 19.56	No	ns	>0.99
								Row 3:Treated Control vs. Row 9:Treated Control	-0.8572	-20.73 to 19.01	No	ns	>0.99
								Row 3:Treated Control vs. Row 9:Treated Mutant	23.77	3.903 to 43.64	Yes	**	0.003
								Row 3:Treated Control vs. Row 10:Treated Control	22.47	2.599 to 42.34	Yes	**	0.008
								Row 3:Treated Control vs. Row 10:Treated Mutant	20.61	0.7382 to 40.48	Yes	*	0.03
								Row 3:Treated Control vs. Row 11:Treated Control	12.82	-7.049 to 32.69	No	ns	0.97
								Row 3:Treated Control vs. Row 11:Treated Mutant	11.27	-8.605 to 31.14	No	ns	>0.99
								Row 3:Treated Mutant vs. Row 4:Treated Control	-0.4994	-20.37 to 19.37	No	ns	>0.99
								Row 3:Treated Mutant vs. Row 4:Treated Mutant	-11.34	-31.21 to 8.531	No	ns	>0.99
								Row 3:Treated Mutant vs. Row 5:Treated Control	-3.744	-23.61 to 16.13	No	ns	>0.99
								Row 3:Treated Mutant vs. Row 5:Treated Mutant	-0.1059	-19.98 to 19.76	No	ns	>0.99
								Row 3:Treated Mutant vs. Row 6:Treated Control	4.864	-15.01 to 24.73	No	ns	>0.99
								Row 3:Treated Mutant vs. Row 6:Treated Mutant	-5.997	-25.87 to 13.87	No	ns	>0.99
								Row 3:Treated Mutant vs. Row 7:Treated Control	-4.901	-24.77 to 14.97	No	ns	>0.99
								Row 3:Treated Mutant vs. Row 7:Treated Mutant	-15.16	-35.03 to 4.715	No	ns	0.62
								Row 3:Treated Mutant vs. Row 8:Treated Control	6.476	-13.39 to 26.35	No	ns	>0.99
								Row 3:Treated Mutant vs. Row 8:Treated Mutant	-9.121	-28.99 to 10.75	No	ns	>0.99
								Row 3:Treated Mutant vs. Row 9:Treated Control	-9.669	-29.54 to 10.20	No	ns	>0.99
								Row 3:Treated Mutant vs. Row 9:Treated Mutant	14.96	-4.909 to 34.83	No	ns	0.66
								Row 3:Treated Mutant vs. Row 10:Treated Control	13.66	-6.212 to 33.53	No	ns	0.89
								Row 3:Treated Mutant vs. Row 10:Treated Mutant	11.8	-8.073 to 31.67	No	ns	>0.99
								Row 3:Treated Mutant vs. Row 11:Treated Control	4.01	-15.86 to 23.88	No	ns	>0.99
								Row 3:Treated Mutant vs. Row 11:Treated Mutant	2.454	-17.42 to 22.32	No	ns	>0.99
								Row 4:Treated Control vs. Row 4:Treated Mutant	-10.84	-30.71 to 9.031	No	ns	>0.99
								Row 4:Treated Control vs. Row 5:Treated Control	-3.245	-23.12 to 16.63	No	ns	>0.99
								Row 4:Treated Control vs. Row 5:Treated Mutant	0.3935	-19.48 to 20.26	No	ns	>0.99
								Row 4:Treated Control vs. Row 6:Treated Control	5.364	-14.51 to 25.23	No	ns	>0.99
								Row 4:Treated Control vs. Row 6:Treated Mutant	-5.498	-25.37 to 14.37	No	ns	>0.99
								Row 4:Treated Control vs. Row 7:Treated Control	-4.402	-24.27 to 15.47	No	ns	>0.99
								Row 4:Treated Control vs. Row 7:Treated Mutant	-14.66	-34.53 to 5.215	No	ns	0.73
								Row 4:Treated Control vs. Row 8:Treated Control	6.976	-12.89 to 26.85	No	ns	>0.99
								Row 4:Treated Control vs. Row 8:Treated Mutant	-8.622	-28.49 to 11.25	No	ns	>0.99
								Row 4:Treated Control vs. Row 9:Treated Control	-9.169	-29.04 to 10.70	No	ns	>0.99
								Row 4:Treated Control vs. Row 9:Treated Mutant	15.46	-4.409 to 35.33	No	ns	0.56
								Row 4:Treated Control vs. Row 10:Treated Control	14.16	-5.713 to 34.03	No	ns	0.82
								Row 4:Treated Control vs. Row 10:Treated Mutant	12.3	-7.574 to 32.17	No	ns	0.99
								Row 4:Treated Control vs. Row 11:Treated Control	4.509	-15.36 to 24.38	No	ns	>0.99
								Row 4:Treated Control vs. Row 11:Treated Mutant	2.954	-16.92 to 22.82	No	ns	>0.99
								Row 4:Treated Mutant vs. Row 5:Treated Control	7.595	-12.28 to 27.47	No	ns	>0.99
								Row 4:Treated Mutant vs. Row 5:Treated Mutant	11.23	-8.637 to 31.10	No	ns	>0.99
								Row 4:Treated Mutant vs. Row 6:Treated Control	16.2	-3.667 to 36.07	No	ns	0.41
								Row 4:Treated Mutant vs. Row 6:Treated Mutant	5.342	-14.53 to 25.21	No	ns	>0.99
								Row 4:Treated Mutant vs. Row 7:Treated Control	6.438	-13.43 to 26.31	No	ns	>0.99
								Row 4:Treated Mutant vs. Row 7:Treated Mutant	-3.816	-23.69 to 16.05	No	ns	>0.99
								Row 4:Treated Mutant vs. Row 8:Treated Control	17.82	-2.055 to 37.69	No	ns	0.18
								Row 4:Treated Mutant vs. Row 8:Treated Mutant	2.218	-17.65 to 22.09	No	ns	>0.99
								Row 4:Treated Mutant vs. Row 9:Treated Control	1.671	-18.20 to 21.54	No	ns	>0.99
								Row 4:Treated Mutant vs. Row 9:Treated Mutant	26.3	6.431 to 46.17	Yes	***	<0.001
								Row 4:Treated Mutant vs. Row 10:Treated Control	25	5.127 to 44.87	Yes	**	0.001
								Row 4:Treated Mutant vs. Row 10:Treated Mutant	23.14	3.266 to 43.01	Yes	**	0.005
								Row 4:Treated Mutant vs. Row 11:Treated Control	15.35	-4.522 to 35.22	No	ns	0.58
								Row 4:Treated Mutant vs. Row 11:Treated Mutant	13.79	-6.077 to 33.66	No	ns	0.87
								Row 5:Treated Control vs. Row 5:Treated Mutant	3.638	-16.23 to 23.51	No	ns	>0.99
								Row 5:Treated Control vs. Row 6:Treated Control	8.609	-11.26 to 28.48	No	ns	>0.99
								Row 5:Treated Control vs. Row 6:Treated Mutant	-2.253	-22.12 to 17.62	No	ns	>0.99
								Row 5:Treated Control vs. Row 7:Treated Control	-1.157	-21.03 to 18.71	No	ns	>0.99
								Row 5:Treated Control vs. Row 7:Treated Mutant	-11.41	-31.28 to 8.460	No	ns	>0.99
								Row 5:Treated Control vs. Row 8:Treated Control	10.22	-9.650 to 30.09	No	ns	>0.99
								Row 5:Treated Control vs. Row 8:Treated Mutant	-5.377	-25.25 to 14.49	No	ns	>0.99
								Row 5:Treated Control vs. Row 9:Treated Control	-5.924	-25.79 to 13.95	No	ns	>0.99
								Row 5:Treated Control vs. Row 9:Treated Mutant	18.71	-1.164 to 38.58	No	ns	0.11
								Row 5:Treated Control vs. Row 10:Treated Control	17.4	-2.468 to 37.27	No	ns	0.23
								Row 5:Treated Control vs. Row 10:Treated Mutant	15.54	-4.329 to 35.41	No	ns	0.54
								Row 5:Treated Control vs. Row 11:Treated Control	7.754	-12.12 to 27.62	No	ns	>0.99
								Row 5:Treated Control vs. Row 11:Treated Mutant	6.199	-13.67 to 26.07	No	ns	>0.99
								Row 5:Treated Mutant vs. Row 6:Treated Control	4.97	-14.90 to 24.84	No	ns	>0.99
								Row 5:Treated Mutant vs. Row 6:Treated Mutant	-5.891	-25.76 to 13.98	No	ns	>0.99
								Row 5:Treated Mutant vs. Row 7:Treated Control	-4.795	-24.67 to 15.08	No	ns	>0.99
								Row 5:Treated Mutant vs. Row 7:Treated Mutant	-15.05	-34.92 to 4.821	No	ns	0.65
								Row 5:Treated Mutant vs. Row 8:Treated Control	6.582	-13.29 to 26.45	No	ns	>0.99
								Row 5:Treated Mutant vs. Row 8:Treated Mutant	-9.015	-28.89 to 10.86	No	ns	>0.99
								Row 5:Treated Mutant vs. Row 9:Treated Control	-9.563	-29.43 to 10.31	No	ns	>0.99
								Row 5:Treated Mutant vs. Row 9:Treated Mutant	15.07	-4.803 to 34.94	No	ns	0.64
								Row 5:Treated Mutant vs. Row 10:Treated Control	13.76	-6.107 to 33.63	No	ns	0.88
								Row 5:Treated Mutant vs. Row 10:Treated Mutant	11.9	-7.967 to 31.77	No	ns	>0.99
								Row 5:Treated Mutant vs. Row 11:Treated Control	4.116	-15.75 to 23.99	No	ns	>0.99
								Row 5:Treated Mutant vs. Row 11:Treated Mutant	2.56	-17.31 to 22.43	No	ns	>0.99
								Row 6:Treated Control vs. Row 6:Treated Mutant	-10.86	-30.73 to 9.010	No	ns	>0.99
								Row 6:Treated Control vs. Row 7:Treated Control	-9.765	-29.64 to 10.11	No	ns	>0.99
								Row 6:Treated Control vs. Row 7:Treated Mutant	-20.02	-39.89 to -0.1488	Yes	*	0.05
								Row 6:Treated Control vs. Row 8:Treated Control	1.612	-18.26 to 21.48	No	ns	>0.99
								Row 6:Treated Control vs. Row 8:Treated Mutant	-13.99	-33.86 to 5.885	No	ns	0.85
								Row 6:Treated Control vs. Row 9:Treated Control	-14.53	-34.40 to 5.338	No	ns	0.75
								Row 6:Treated Control vs. Row 9:Treated Mutant	10.1	-9.773 to 29.97	No	ns	>0.99
								Row 6:Treated Control vs. Row 10:Treated Control	8.794	-11.08 to 28.66	No	ns	>0.99
								Row 6:Treated Control vs. Row 10:Treated Mutant	6.933	-12.94 to 26.80	No	ns	>0.99
								Row 6:Treated Control vs. Row 11:Treated Control	-0.8542	-20.72 to 19.02	No	ns	>0.99
								Row 6:Treated Control vs. Row 11:Treated Mutant	-2.41	-22.28 to 17.46	No	ns	>0.99
								Row 6:Treated Mutant vs. Row 7:Treated Control	1.096	-18.77 to 20.97	No	ns	>0.99
								Row 6:Treated Mutant vs. Row 7:Treated Mutant	-9.158	-29.03 to 10.71	No	ns	>0.99
								Row 6:Treated Mutant vs. Row 8:Treated Control	12.47	-7.397 to 32.34	No	ns	0.98
								Row 6:Treated Mutant vs. Row 8:Treated Mutant	-3.124	-22.99 to 16.75	No	ns	>0.99
								Row 6:Treated Mutant vs. Row 9:Treated Control	-3.672	-23.54 to 16.20	No	ns	>0.99
								Row 6:Treated Mutant vs. Row 9:Treated Mutant	20.96	1.088 to 40.83	Yes	*	0.02
								Row 6:Treated Mutant vs. Row 10:Treated Control	19.66	-0.2155 to 39.53	No	ns	0.06
								Row 6:Treated Mutant vs. Row 10:Treated Mutant	17.79	-2.076 to 37.66	No	ns	0.18
								Row 6:Treated Mutant vs. Row 11:Treated Control	10.01	-9.864 to 29.88	No	ns	>0.99
								Row 6:Treated Mutant vs. Row 11:Treated Mutant	8.451	-11.42 to 28.32	No	ns	>0.99
								Row 7:Treated Control vs. Row 7:Treated Mutant	-10.25	-30.12 to 9.617	No	ns	>0.99
								Row 7:Treated Control vs. Row 8:Treated Control	11.38	-8.493 to 31.25	No	ns	>0.99
								Row 7:Treated Control vs. Row 8:Treated Mutant	-4.22	-24.09 to 15.65	No	ns	>0.99
								Row 7:Treated Control vs. Row 9:Treated Control	-4.767	-24.64 to 15.10	No	ns	>0.99
								Row 7:Treated Control vs. Row 9:Treated Mutant	19.86	-0.007362 to 39.73	No	ns	0.05
								Row 7:Treated Control vs. Row 10:Treated Control	18.56	-1.311 to 38.43	No	ns	0.12
								Row 7:Treated Control vs. Row 10:Treated Mutant	16.7	-3.172 to 36.57	No	ns	0.33
								Row 7:Treated Control vs. Row 11:Treated Control	8.911	-10.96 to 28.78	No	ns	>0.99
								Row 7:Treated Control vs. Row 11:Treated Mutant	7.355	-12.52 to 27.23	No	ns	>0.99
								Row 7:Treated Mutant vs. Row 8:Treated Control	21.63	1.761 to 41.50	Yes	*	0.01
								Row 7:Treated Mutant vs. Row 8:Treated Mutant	6.034	-13.84 to 25.90	No	ns	>0.99
								Row 7:Treated Mutant vs. Row 9:Treated Control	5.487	-14.38 to 25.36	No	ns	>0.99
								Row 7:Treated Mutant vs. Row 9:Treated Mutant	30.12	10.25 to 49.99	Yes	***	<0.001
								Row 7:Treated Mutant vs. Row 10:Treated Control	28.81	8.943 to 48.68	Yes	***	<0.001
								Row 7:Treated Mutant vs. Row 10:Treated Mutant	26.95	7.082 to 46.82	Yes	***	<0.001
								Row 7:Treated Mutant vs. Row 11:Treated Control	19.17	-0.7055 to 39.04	No	ns	0.08
								Row 7:Treated Mutant vs. Row 11:Treated Mutant	17.61	-2.261 to 37.48	No	ns	0.2
								Row 8:Treated Control vs. Row 8:Treated Mutant	-15.6	-35.47 to 4.273	No	ns	0.53
								Row 8:Treated Control vs. Row 9:Treated Control	-16.15	-36.02 to 3.726	No	ns	0.42
								Row 8:Treated Control vs. Row 9:Treated Mutant	8.486	-11.38 to 28.36	No	ns	>0.99
								Row 8:Treated Control vs. Row 10:Treated Control	7.182	-12.69 to 27.05	No	ns	>0.99
								Row 8:Treated Control vs. Row 10:Treated Mutant	5.321	-14.55 to 25.19	No	ns	>0.99
								Row 8:Treated Control vs. Row 11:Treated Control	-2.466	-22.34 to 17.40	No	ns	>0.99
								Row 8:Treated Control vs. Row 11:Treated Mutant	-4.022	-23.89 to 15.85	No	ns	>0.99
								Row 8:Treated Mutant vs. Row 9:Treated Control	-0.5474	-20.42 to 19.32	No	ns	>0.99
								Row 8:Treated Mutant vs. Row 9:Treated Mutant	24.08	4.213 to 43.95	Yes	**	0.002
								Row 8:Treated Mutant vs. Row 10:Treated Control	22.78	2.909 to 42.65	Yes	**	0.007
								Row 8:Treated Mutant vs. Row 10:Treated Mutant	20.92	1.048 to 40.79	Yes	*	0.02
								Row 8:Treated Mutant vs. Row 11:Treated Control	13.13	-6.739 to 33.00	No	ns	0.95
								Row 8:Treated Mutant vs. Row 11:Treated Mutant	11.58	-8.295 to 31.45	No	ns	>0.99
								Row 9:Treated Control vs. Row 9:Treated Mutant	24.63	4.760 to 44.50	Yes	**	0.002
								Row 9:Treated Control vs. Row 10:Treated Control	23.33	3.456 to 43.20	Yes	**	0.004
								Row 9:Treated Control vs. Row 10:Treated Mutant	21.47	1.595 to 41.34	Yes	*	0.02
								Row 9:Treated Control vs. Row 11:Treated Control	13.68	-6.192 to 33.55	No	ns	0.89
								Row 9:Treated Control vs. Row 11:Treated Mutant	12.12	-7.748 to 31.99	No	ns	>0.99
								Row 9:Treated Mutant vs. Row 10:Treated Control	-1.304	-21.17 to 18.57	No	ns	>0.99
								Row 9:Treated Mutant vs. Row 10:Treated Mutant	-3.165	-23.04 to 16.71	No	ns	>0.99
								Row 9:Treated Mutant vs. Row 11:Treated Control	-10.95	-30.82 to 8.918	No	ns	>0.99
								Row 9:Treated Mutant vs. Row 11:Treated Mutant	-12.51	-32.38 to 7.363	No	ns	0.98
								Row 10:Treated Control vs. Row 10:Treated Mutant	-1.861	-21.73 to 18.01	No	ns	>0.99
								Row 10:Treated Control vs. Row 11:Treated Control	-9.648	-29.52 to 10.22	No	ns	>0.99
								Row 10:Treated Control vs. Row 11:Treated Mutant	-11.2	-31.07 to 8.667	No	ns	>0.99
								Row 10:Treated Mutant vs. Row 11:Treated Control	-7.787	-27.66 to 12.08	No	ns	>0.99
								Row 10:Treated Mutant vs. Row 11:Treated Mutant	-9.343	-29.21 to 10.53	No	ns	>0.99
								Row 11:Treated Control vs. Row 11:Treated Mutant	-1.556	-21.43 to 18.31	No	ns	>0.99
								Test details	Mean 1	Mean 2	Mean Diff.	SE of diff.	N1	N2	t	DF
								Row 1:Treated Control vs. Row 1:Treated Mutant	66.28	41.86	24.41	5.159	5	5	4.732	88
								Row 1:Treated Control vs. Row 2:Treated Control	66.28	68.85	-2.577	5.159	5	5	0.4995	88
								Row 1:Treated Control vs. Row 2:Treated Mutant	66.28	58.77	7.502	5.159	5	5	1.454	88
								Row 1:Treated Control vs. Row 3:Treated Control	66.28	66.76	-0.4828	5.159	5	5	0.0936	88
								Row 1:Treated Control vs. Row 3:Treated Mutant	66.28	57.95	8.329	5.159	5	5	1.615	88
								Row 1:Treated Control vs. Row 4:Treated Control	66.28	58.45	7.829	5.159	5	5	1.518	88
								Row 1:Treated Control vs. Row 4:Treated Mutant	66.28	69.29	-3.011	5.159	5	5	0.5836	88
								Row 1:Treated Control vs. Row 5:Treated Control	66.28	61.69	4.584	5.159	5	5	0.8887	88
								Row 1:Treated Control vs. Row 5:Treated Mutant	66.28	58.05	8.223	5.159	5	5	1.594	88
								Row 1:Treated Control vs. Row 6:Treated Control	66.28	53.08	13.19	5.159	5	5	2.557	88
								Row 1:Treated Control vs. Row 6:Treated Mutant	66.28	63.94	2.332	5.159	5	5	0.452	88
								Row 1:Treated Control vs. Row 7:Treated Control	66.28	62.85	3.427	5.159	5	5	0.6644	88
								Row 1:Treated Control vs. Row 7:Treated Mutant	66.28	73.1	-6.827	5.159	5	5	1.323	88
								Row 1:Treated Control vs. Row 8:Treated Control	66.28	51.47	14.81	5.159	5	5	2.87	88
								Row 1:Treated Control vs. Row 8:Treated Mutant	66.28	67.07	-0.7926	5.159	5	5	0.1536	88
								Row 1:Treated Control vs. Row 9:Treated Control	66.28	67.62	-1.34	5.159	5	5	0.2598	88
								Row 1:Treated Control vs. Row 9:Treated Mutant	66.28	42.98	23.29	5.159	5	5	4.515	88
								Row 1:Treated Control vs. Row 10:Treated Control	66.28	44.29	21.99	5.159	5	5	4.262	88
								Row 1:Treated Control vs. Row 10:Treated Mutant	66.28	46.15	20.13	5.159	5	5	3.901	88
								Row 1:Treated Control vs. Row 11:Treated Control	66.28	53.94	12.34	5.159	5	5	2.392	88
								Row 1:Treated Control vs. Row 11:Treated Mutant	66.28	55.49	10.78	5.159	5	5	2.09	88
								Row 1:Treated Mutant vs. Row 2:Treated Control	41.86	68.85	-26.99	5.159	5	5	5.232	88
								Row 1:Treated Mutant vs. Row 2:Treated Mutant	41.86	58.77	-16.91	5.159	5	5	3.278	88
								Row 1:Treated Mutant vs. Row 3:Treated Control	41.86	66.76	-24.89	5.159	5	5	4.826	88
								Row 1:Treated Mutant vs. Row 3:Treated Mutant	41.86	57.95	-16.08	5.159	5	5	3.117	88
								Row 1:Treated Mutant vs. Row 4:Treated Control	41.86	58.45	-16.58	5.159	5	5	3.214	88
								Row 1:Treated Mutant vs. Row 4:Treated Mutant	41.86	69.29	-27.42	5.159	5	5	5.316	88
								Row 1:Treated Mutant vs. Row 5:Treated Control	41.86	61.69	-19.83	5.159	5	5	3.843	88
								Row 1:Treated Mutant vs. Row 5:Treated Mutant	41.86	58.05	-16.19	5.159	5	5	3.138	88
								Row 1:Treated Mutant vs. Row 6:Treated Control	41.86	53.08	-11.22	5.159	5	5	2.175	88
								Row 1:Treated Mutant vs. Row 6:Treated Mutant	41.86	63.94	-22.08	5.159	5	5	4.28	88
								Row 1:Treated Mutant vs. Row 7:Treated Control	41.86	62.85	-20.98	5.159	5	5	4.068	88
								Row 1:Treated Mutant vs. Row 7:Treated Mutant	41.86	73.1	-31.24	5.159	5	5	6.055	88
								Row 1:Treated Mutant vs. Row 8:Treated Control	41.86	51.47	-9.605	5.159	5	5	1.862	88
								Row 1:Treated Mutant vs. Row 8:Treated Mutant	41.86	67.07	-25.2	5.159	5	5	4.886	88
								Row 1:Treated Mutant vs. Row 9:Treated Control	41.86	67.62	-25.75	5.159	5	5	4.992	88
								Row 1:Treated Mutant vs. Row 9:Treated Mutant	41.86	42.98	-1.12	5.159	5	5	0.2171	88
								Row 1:Treated Mutant vs. Row 10:Treated Control	41.86	44.29	-2.424	5.159	5	5	0.4698	88
								Row 1:Treated Mutant vs. Row 10:Treated Mutant	41.86	46.15	-4.284	5.159	5	5	0.8305	88
								Row 1:Treated Mutant vs. Row 11:Treated Control	41.86	53.94	-12.07	5.159	5	5	2.34	88
								Row 1:Treated Mutant vs. Row 11:Treated Mutant	41.86	55.49	-13.63	5.159	5	5	2.642	88
								Row 2:Treated Control vs. Row 2:Treated Mutant	68.85	58.77	10.08	5.159	5	5	1.954	88
								Row 2:Treated Control vs. Row 3:Treated Control	68.85	66.76	2.094	5.159	5	5	0.4059	88
								Row 2:Treated Control vs. Row 3:Treated Mutant	68.85	57.95	10.91	5.159	5	5	2.114	88
								Row 2:Treated Control vs. Row 4:Treated Control	68.85	58.45	10.41	5.159	5	5	2.017	88
								Row 2:Treated Control vs. Row 4:Treated Mutant	68.85	69.29	-0.4336	5.159	5	5	0.08405	88
								Row 2:Treated Control vs. Row 5:Treated Control	68.85	61.69	7.161	5.159	5	5	1.388	88
								Row 2:Treated Control vs. Row 5:Treated Mutant	68.85	58.05	10.8	5.159	5	5	2.094	88
								Row 2:Treated Control vs. Row 6:Treated Control	68.85	53.08	15.77	5.159	5	5	3.057	88
								Row 2:Treated Control vs. Row 6:Treated Mutant	68.85	63.94	4.909	5.159	5	5	0.9515	88
								Row 2:Treated Control vs. Row 7:Treated Control	68.85	62.85	6.004	5.159	5	5	1.164	88
								Row 2:Treated Control vs. Row 7:Treated Mutant	68.85	73.1	-4.25	5.159	5	5	0.8238	88
								Row 2:Treated Control vs. Row 8:Treated Control	68.85	51.47	17.38	5.159	5	5	3.37	88
								Row 2:Treated Control vs. Row 8:Treated Mutant	68.85	67.07	1.784	5.159	5	5	0.3459	88
								Row 2:Treated Control vs. Row 9:Treated Control	68.85	67.62	1.237	5.159	5	5	0.2398	88
								Row 2:Treated Control vs. Row 9:Treated Mutant	68.85	42.98	25.87	5.159	5	5	5.014	88
								Row 2:Treated Control vs. Row 10:Treated Control	68.85	44.29	24.56	5.159	5	5	4.762	88
								Row 2:Treated Control vs. Row 10:Treated Mutant	68.85	46.15	22.7	5.159	5	5	4.401	88
								Row 2:Treated Control vs. Row 11:Treated Control	68.85	53.94	14.92	5.159	5	5	2.891	88
								Row 2:Treated Control vs. Row 11:Treated Mutant	68.85	55.49	13.36	5.159	5	5	2.59	88
								Row 2:Treated Mutant vs. Row 3:Treated Control	58.77	66.76	-7.985	5.159	5	5	1.548	88
								Row 2:Treated Mutant vs. Row 3:Treated Mutant	58.77	57.95	0.8266	5.159	5	5	0.1602	88
								Row 2:Treated Mutant vs. Row 4:Treated Control	58.77	58.45	0.3272	5.159	5	5	0.06343	88
								Row 2:Treated Mutant vs. Row 4:Treated Mutant	58.77	69.29	-10.51	5.159	5	5	2.038	88
								Row 2:Treated Mutant vs. Row 5:Treated Control	58.77	61.69	-2.918	5.159	5	5	0.5656	88
								Row 2:Treated Mutant vs. Row 5:Treated Mutant	58.77	58.05	0.7208	5.159	5	5	0.1397	88
								Row 2:Treated Mutant vs. Row 6:Treated Control	58.77	53.08	5.691	5.159	5	5	1.103	88
								Row 2:Treated Mutant vs. Row 6:Treated Mutant	58.77	63.94	-5.17	5.159	5	5	1.002	88
								Row 2:Treated Mutant vs. Row 7:Treated Control	58.77	62.85	-4.075	5.159	5	5	0.7899	88
								Row 2:Treated Mutant vs. Row 7:Treated Mutant	58.77	73.1	-14.33	5.159	5	5	2.778	88
								Row 2:Treated Mutant vs. Row 8:Treated Control	58.77	51.47	7.303	5.159	5	5	1.416	88
								Row 2:Treated Mutant vs. Row 8:Treated Mutant	58.77	67.07	-8.295	5.159	5	5	1.608	88
								Row 2:Treated Mutant vs. Row 9:Treated Control	58.77	67.62	-8.842	5.159	5	5	1.714	88
								Row 2:Treated Mutant vs. Row 9:Treated Mutant	58.77	42.98	15.79	5.159	5	5	3.061	88
								Row 2:Treated Mutant vs. Row 10:Treated Control	58.77	44.29	14.48	5.159	5	5	2.808	88
								Row 2:Treated Mutant vs. Row 10:Treated Mutant	58.77	46.15	12.62	5.159	5	5	2.447	88
								Row 2:Treated Mutant vs. Row 11:Treated Control	58.77	53.94	4.837	5.159	5	5	0.9376	88
								Row 2:Treated Mutant vs. Row 11:Treated Mutant	58.77	55.49	3.281	5.159	5	5	0.636	88
								Row 3:Treated Control vs. Row 3:Treated Mutant	66.76	57.95	8.811	5.159	5	5	1.708	88
								Row 3:Treated Control vs. Row 4:Treated Control	66.76	58.45	8.312	5.159	5	5	1.611	88
								Row 3:Treated Control vs. Row 4:Treated Mutant	66.76	69.29	-2.528	5.159	5	5	0.49	88
								Row 3:Treated Control vs. Row 5:Treated Control	66.76	61.69	5.067	5.159	5	5	0.9823	88
								Row 3:Treated Control vs. Row 5:Treated Mutant	66.76	58.05	8.706	5.159	5	5	1.688	88
								Row 3:Treated Control vs. Row 6:Treated Control	66.76	53.08	13.68	5.159	5	5	2.651	88
								Row 3:Treated Control vs. Row 6:Treated Mutant	66.76	63.94	2.815	5.159	5	5	0.5456	88
								Row 3:Treated Control vs. Row 7:Treated Control	66.76	62.85	3.91	5.159	5	5	0.758	88
								Row 3:Treated Control vs. Row 7:Treated Mutant	66.76	73.1	-6.344	5.159	5	5	1.23	88
								Row 3:Treated Control vs. Row 8:Treated Control	66.76	51.47	15.29	5.159	5	5	2.964	88
								Row 3:Treated Control vs. Row 8:Treated Mutant	66.76	67.07	-0.3098	5.159	5	5	0.06005	88
								Row 3:Treated Control vs. Row 9:Treated Control	66.76	67.62	-0.8572	5.159	5	5	0.1662	88
								Row 3:Treated Control vs. Row 9:Treated Mutant	66.76	42.98	23.77	5.159	5	5	4.609	88
								Row 3:Treated Control vs. Row 10:Treated Control	66.76	44.29	22.47	5.159	5	5	4.356	88
								Row 3:Treated Control vs. Row 10:Treated Mutant	66.76	46.15	20.61	5.159	5	5	3.995	88
								Row 3:Treated Control vs. Row 11:Treated Control	66.76	53.94	12.82	5.159	5	5	2.485	88
								Row 3:Treated Control vs. Row 11:Treated Mutant	66.76	55.49	11.27	5.159	5	5	2.184	88
								Row 3:Treated Mutant vs. Row 4:Treated Control	57.95	58.45	-0.4994	5.159	5	5	0.09681	88
								Row 3:Treated Mutant vs. Row 4:Treated Mutant	57.95	69.29	-11.34	5.159	5	5	2.198	88
								Row 3:Treated Mutant vs. Row 5:Treated Control	57.95	61.69	-3.744	5.159	5	5	0.7258	88
								Row 3:Treated Mutant vs. Row 5:Treated Mutant	57.95	58.05	-0.1059	5.159	5	5	0.02052	88
								Row 3:Treated Mutant vs. Row 6:Treated Control	57.95	53.08	4.864	5.159	5	5	0.9429	88
								Row 3:Treated Mutant vs. Row 6:Treated Mutant	57.95	63.94	-5.997	5.159	5	5	1.163	88
								Row 3:Treated Mutant vs. Row 7:Treated Control	57.95	62.85	-4.901	5.159	5	5	0.9501	88
								Row 3:Treated Mutant vs. Row 7:Treated Mutant	57.95	73.1	-15.16	5.159	5	5	2.938	88
								Row 3:Treated Mutant vs. Row 8:Treated Control	57.95	51.47	6.476	5.159	5	5	1.255	88
								Row 3:Treated Mutant vs. Row 8:Treated Mutant	57.95	67.07	-9.121	5.159	5	5	1.768	88
								Row 3:Treated Mutant vs. Row 9:Treated Control	57.95	67.62	-9.669	5.159	5	5	1.874	88
								Row 3:Treated Mutant vs. Row 9:Treated Mutant	57.95	42.98	14.96	5.159	5	5	2.9	88
								Row 3:Treated Mutant vs. Row 10:Treated Control	57.95	44.29	13.66	5.159	5	5	2.648	88
								Row 3:Treated Mutant vs. Row 10:Treated Mutant	57.95	46.15	11.8	5.159	5	5	2.287	88
								Row 3:Treated Mutant vs. Row 11:Treated Control	57.95	53.94	4.01	5.159	5	5	0.7773	88
								Row 3:Treated Mutant vs. Row 11:Treated Mutant	57.95	55.49	2.454	5.159	5	5	0.4757	88
								Row 4:Treated Control vs. Row 4:Treated Mutant	58.45	69.29	-10.84	5.159	5	5	2.101	88
								Row 4:Treated Control vs. Row 5:Treated Control	58.45	61.69	-3.245	5.159	5	5	0.629	88
								Row 4:Treated Control vs. Row 5:Treated Mutant	58.45	58.05	0.3935	5.159	5	5	0.07628	88
								Row 4:Treated Control vs. Row 6:Treated Control	58.45	53.08	5.364	5.159	5	5	1.04	88
								Row 4:Treated Control vs. Row 6:Treated Mutant	58.45	63.94	-5.498	5.159	5	5	1.066	88
								Row 4:Treated Control vs. Row 7:Treated Control	58.45	62.85	-4.402	5.159	5	5	0.8533	88
								Row 4:Treated Control vs. Row 7:Treated Mutant	58.45	73.1	-14.66	5.159	5	5	2.841	88
								Row 4:Treated Control vs. Row 8:Treated Control	58.45	51.47	6.976	5.159	5	5	1.352	88
								Row 4:Treated Control vs. Row 8:Treated Mutant	58.45	67.07	-8.622	5.159	5	5	1.671	88
								Row 4:Treated Control vs. Row 9:Treated Control	58.45	67.62	-9.169	5.159	5	5	1.777	88
								Row 4:Treated Control vs. Row 9:Treated Mutant	58.45	42.98	15.46	5.159	5	5	2.997	88
								Row 4:Treated Control vs. Row 10:Treated Control	58.45	44.29	14.16	5.159	5	5	2.744	88
								Row 4:Treated Control vs. Row 10:Treated Mutant	58.45	46.15	12.3	5.159	5	5	2.384	88
								Row 4:Treated Control vs. Row 11:Treated Control	58.45	53.94	4.509	5.159	5	5	0.8741	88
								Row 4:Treated Control vs. Row 11:Treated Mutant	58.45	55.49	2.954	5.159	5	5	0.5726	88
								Row 4:Treated Mutant vs. Row 5:Treated Control	69.29	61.69	7.595	5.159	5	5	1.472	88
								Row 4:Treated Mutant vs. Row 5:Treated Mutant	69.29	58.05	11.23	5.159	5	5	2.178	88
								Row 4:Treated Mutant vs. Row 6:Treated Control	69.29	53.08	16.2	5.159	5	5	3.141	88
								Row 4:Treated Mutant vs. Row 6:Treated Mutant	69.29	63.94	5.342	5.159	5	5	1.036	88
								Row 4:Treated Mutant vs. Row 7:Treated Control	69.29	62.85	6.438	5.159	5	5	1.248	88
								Row 4:Treated Mutant vs. Row 7:Treated Mutant	69.29	73.1	-3.816	5.159	5	5	0.7398	88
								Row 4:Treated Mutant vs. Row 8:Treated Control	69.29	51.47	17.82	5.159	5	5	3.454	88
								Row 4:Treated Mutant vs. Row 8:Treated Mutant	69.29	67.07	2.218	5.159	5	5	0.4299	88
								Row 4:Treated Mutant vs. Row 9:Treated Control	69.29	67.62	1.671	5.159	5	5	0.3238	88
								Row 4:Treated Mutant vs. Row 9:Treated Mutant	69.29	42.98	26.3	5.159	5	5	5.099	88
								Row 4:Treated Mutant vs. Row 10:Treated Control	69.29	44.29	25	5.159	5	5	4.846	88
								Row 4:Treated Mutant vs. Row 10:Treated Mutant	69.29	46.15	23.14	5.159	5	5	4.485	88
								Row 4:Treated Mutant vs. Row 11:Treated Control	69.29	53.94	15.35	5.159	5	5	2.975	88
								Row 4:Treated Mutant vs. Row 11:Treated Mutant	69.29	55.49	13.79	5.159	5	5	2.674	88
								Row 5:Treated Control vs. Row 5:Treated Mutant	61.69	58.05	3.638	5.159	5	5	0.7053	88
								Row 5:Treated Control vs. Row 6:Treated Control	61.69	53.08	8.609	5.159	5	5	1.669	88
								Row 5:Treated Control vs. Row 6:Treated Mutant	61.69	63.94	-2.253	5.159	5	5	0.4367	88
								Row 5:Treated Control vs. Row 7:Treated Control	61.69	62.85	-1.157	5.159	5	5	0.2243	88
								Row 5:Treated Control vs. Row 7:Treated Mutant	61.69	73.1	-11.41	5.159	5	5	2.212	88
								Row 5:Treated Control vs. Row 8:Treated Control	61.69	51.47	10.22	5.159	5	5	1.981	88
								Row 5:Treated Control vs. Row 8:Treated Mutant	61.69	67.07	-5.377	5.159	5	5	1.042	88
								Row 5:Treated Control vs. Row 9:Treated Control	61.69	67.62	-5.924	5.159	5	5	1.148	88
								Row 5:Treated Control vs. Row 9:Treated Mutant	61.69	42.98	18.71	5.159	5	5	3.626	88
								Row 5:Treated Control vs. Row 10:Treated Control	61.69	44.29	17.4	5.159	5	5	3.373	88
								Row 5:Treated Control vs. Row 10:Treated Mutant	61.69	46.15	15.54	5.159	5	5	3.013	88
								Row 5:Treated Control vs. Row 11:Treated Control	61.69	53.94	7.754	5.159	5	5	1.503	88
								Row 5:Treated Control vs. Row 11:Treated Mutant	61.69	55.49	6.199	5.159	5	5	1.202	88
								Row 5:Treated Mutant vs. Row 6:Treated Control	58.05	53.08	4.97	5.159	5	5	0.9634	88
								Row 5:Treated Mutant vs. Row 6:Treated Mutant	58.05	63.94	-5.891	5.159	5	5	1.142	88
								Row 5:Treated Mutant vs. Row 7:Treated Control	58.05	62.85	-4.795	5.159	5	5	0.9296	88
								Row 5:Treated Mutant vs. Row 7:Treated Mutant	58.05	73.1	-15.05	5.159	5	5	2.917	88
								Row 5:Treated Mutant vs. Row 8:Treated Control	58.05	51.47	6.582	5.159	5	5	1.276	88
								Row 5:Treated Mutant vs. Row 8:Treated Mutant	58.05	67.07	-9.015	5.159	5	5	1.748	88
								Row 5:Treated Mutant vs. Row 9:Treated Control	58.05	67.62	-9.563	5.159	5	5	1.854	88
								Row 5:Treated Mutant vs. Row 9:Treated Mutant	58.05	42.98	15.07	5.159	5	5	2.921	88
								Row 5:Treated Mutant vs. Row 10:Treated Control	58.05	44.29	13.76	5.159	5	5	2.668	88
								Row 5:Treated Mutant vs. Row 10:Treated Mutant	58.05	46.15	11.9	5.159	5	5	2.307	88
								Row 5:Treated Mutant vs. Row 11:Treated Control	58.05	53.94	4.116	5.159	5	5	0.7979	88
								Row 5:Treated Mutant vs. Row 11:Treated Mutant	58.05	55.49	2.56	5.159	5	5	0.4963	88
								Row 6:Treated Control vs. Row 6:Treated Mutant	53.08	63.94	-10.86	5.159	5	5	2.105	88
								Row 6:Treated Control vs. Row 7:Treated Control	53.08	62.85	-9.765	5.159	5	5	1.893	88
								Row 6:Treated Control vs. Row 7:Treated Mutant	53.08	73.1	-20.02	5.159	5	5	3.881	88
								Row 6:Treated Control vs. Row 8:Treated Control	53.08	51.47	1.612	5.159	5	5	0.3125	88
								Row 6:Treated Control vs. Row 8:Treated Mutant	53.08	67.07	-13.99	5.159	5	5	2.711	88
								Row 6:Treated Control vs. Row 9:Treated Control	53.08	67.62	-14.53	5.159	5	5	2.817	88
								Row 6:Treated Control vs. Row 9:Treated Mutant	53.08	42.98	10.1	5.159	5	5	1.957	88
								Row 6:Treated Control vs. Row 10:Treated Control	53.08	44.29	8.794	5.159	5	5	1.705	88
								Row 6:Treated Control vs. Row 10:Treated Mutant	53.08	46.15	6.933	5.159	5	5	1.344	88
								Row 6:Treated Control vs. Row 11:Treated Control	53.08	53.94	-0.8542	5.159	5	5	0.1656	88
								Row 6:Treated Control vs. Row 11:Treated Mutant	53.08	55.49	-2.41	5.159	5	5	0.4672	88
								Row 6:Treated Mutant vs. Row 7:Treated Control	63.94	62.85	1.096	5.159	5	5	0.2124	88
								Row 6:Treated Mutant vs. Row 7:Treated Mutant	63.94	73.1	-9.158	5.159	5	5	1.775	88
								Row 6:Treated Mutant vs. Row 8:Treated Control	63.94	51.47	12.47	5.159	5	5	2.418	88
								Row 6:Treated Mutant vs. Row 8:Treated Mutant	63.94	67.07	-3.124	5.159	5	5	0.6056	88
								Row 6:Treated Mutant vs. Row 9:Treated Control	63.94	67.62	-3.672	5.159	5	5	0.7118	88
								Row 6:Treated Mutant vs. Row 9:Treated Mutant	63.94	42.98	20.96	5.159	5	5	4.063	88
								Row 6:Treated Mutant vs. Row 10:Treated Control	63.94	44.29	19.66	5.159	5	5	3.81	88
								Row 6:Treated Mutant vs. Row 10:Treated Mutant	63.94	46.15	17.79	5.159	5	5	3.449	88
								Row 6:Treated Mutant vs. Row 11:Treated Control	63.94	53.94	10.01	5.159	5	5	1.94	88
								Row 6:Treated Mutant vs. Row 11:Treated Mutant	63.94	55.49	8.451	5.159	5	5	1.638	88
								Row 7:Treated Control vs. Row 7:Treated Mutant	62.85	73.1	-10.25	5.159	5	5	1.988	88
								Row 7:Treated Control vs. Row 8:Treated Control	62.85	51.47	11.38	5.159	5	5	2.206	88
								Row 7:Treated Control vs. Row 8:Treated Mutant	62.85	67.07	-4.22	5.159	5	5	0.8181	88
								Row 7:Treated Control vs. Row 9:Treated Control	62.85	67.62	-4.767	5.159	5	5	0.9242	88
								Row 7:Treated Control vs. Row 9:Treated Mutant	62.85	42.98	19.86	5.159	5	5	3.851	88
								Row 7:Treated Control vs. Row 10:Treated Control	62.85	44.29	18.56	5.159	5	5	3.598	88
								Row 7:Treated Control vs. Row 10:Treated Mutant	62.85	46.15	16.7	5.159	5	5	3.237	88
								Row 7:Treated Control vs. Row 11:Treated Control	62.85	53.94	8.911	5.159	5	5	1.727	88
								Row 7:Treated Control vs. Row 11:Treated Mutant	62.85	55.49	7.355	5.159	5	5	1.426	88
								Row 7:Treated Mutant vs. Row 8:Treated Control	73.1	51.47	21.63	5.159	5	5	4.193	88
								Row 7:Treated Mutant vs. Row 8:Treated Mutant	73.1	67.07	6.034	5.159	5	5	1.17	88
								Row 7:Treated Mutant vs. Row 9:Treated Control	73.1	67.62	5.487	5.159	5	5	1.064	88
								Row 7:Treated Mutant vs. Row 9:Treated Mutant	73.1	42.98	30.12	5.159	5	5	5.838	88
								Row 7:Treated Mutant vs. Row 10:Treated Control	73.1	44.29	28.81	5.159	5	5	5.586	88
								Row 7:Treated Mutant vs. Row 10:Treated Mutant	73.1	46.15	26.95	5.159	5	5	5.225	88
								Row 7:Treated Mutant vs. Row 11:Treated Control	73.1	53.94	19.17	5.159	5	5	3.715	88
								Row 7:Treated Mutant vs. Row 11:Treated Mutant	73.1	55.49	17.61	5.159	5	5	3.414	88
								Row 8:Treated Control vs. Row 8:Treated Mutant	51.47	67.07	-15.6	5.159	5	5	3.024	88
								Row 8:Treated Control vs. Row 9:Treated Control	51.47	67.62	-16.15	5.159	5	5	3.13	88
								Row 8:Treated Control vs. Row 9:Treated Mutant	51.47	42.98	8.486	5.159	5	5	1.645	88
								Row 8:Treated Control vs. Row 10:Treated Control	51.47	44.29	7.182	5.159	5	5	1.392	88
								Row 8:Treated Control vs. Row 10:Treated Mutant	51.47	46.15	5.321	5.159	5	5	1.031	88
								Row 8:Treated Control vs. Row 11:Treated Control	51.47	53.94	-2.466	5.159	5	5	0.4781	88
								Row 8:Treated Control vs. Row 11:Treated Mutant	51.47	55.49	-4.022	5.159	5	5	0.7797	88
								Row 8:Treated Mutant vs. Row 9:Treated Control	67.07	67.62	-0.5474	5.159	5	5	0.1061	88
								Row 8:Treated Mutant vs. Row 9:Treated Mutant	67.07	42.98	24.08	5.159	5	5	4.669	88
								Row 8:Treated Mutant vs. Row 10:Treated Control	67.07	44.29	22.78	5.159	5	5	4.416	88
								Row 8:Treated Mutant vs. Row 10:Treated Mutant	67.07	46.15	20.92	5.159	5	5	4.055	88
								Row 8:Treated Mutant vs. Row 11:Treated Control	67.07	53.94	13.13	5.159	5	5	2.545	88
								Row 8:Treated Mutant vs. Row 11:Treated Mutant	67.07	55.49	11.58	5.159	5	5	2.244	88
								Row 9:Treated Control vs. Row 9:Treated Mutant	67.62	42.98	24.63	5.159	5	5	4.775	88
								Row 9:Treated Control vs. Row 10:Treated Control	67.62	44.29	23.33	5.159	5	5	4.522	88
								Row 9:Treated Control vs. Row 10:Treated Mutant	67.62	46.15	21.47	5.159	5	5	4.161	88
								Row 9:Treated Control vs. Row 11:Treated Control	67.62	53.94	13.68	5.159	5	5	2.652	88
								Row 9:Treated Control vs. Row 11:Treated Mutant	67.62	55.49	12.12	5.159	5	5	2.35	88
								Row 9:Treated Mutant vs. Row 10:Treated Control	42.98	44.29	-1.304	5.159	5	5	0.2528	88
								Row 9:Treated Mutant vs. Row 10:Treated Mutant	42.98	46.15	-3.165	5.159	5	5	0.6135	88
								Row 9:Treated Mutant vs. Row 11:Treated Control	42.98	53.94	-10.95	5.159	5	5	2.123	88
								Row 9:Treated Mutant vs. Row 11:Treated Mutant	42.98	55.49	-12.51	5.159	5	5	2.425	88
								Row 10:Treated Control vs. Row 10:Treated Mutant	44.29	46.15	-1.861	5.159	5	5	0.3607	88
								Row 10:Treated Control vs. Row 11:Treated Control	44.29	53.94	-9.648	5.159	5	5	1.87	88
								Row 10:Treated Control vs. Row 11:Treated Mutant	44.29	55.49	-11.2	5.159	5	5	2.172	88
								Row 10:Treated Mutant vs. Row 11:Treated Control	46.15	53.94	-7.787	5.159	5	5	1.51	88
								Row 10:Treated Mutant vs. Row 11:Treated Mutant	46.15	55.49	-9.343	5.159	5	5	1.811	88
								Row 11:Treated Control vs. Row 11:Treated Mutant	53.94	55.49	-1.556	5.159	5	5	0.3016	88

## Sheet: Fig-7b
Table Analyzed	Fig-7b							Šídák's multiple comparisons test
								Compare cell means regardless of rows and columns
Two-way ANOVA	Ordinary
Alpha	0.05							Number of families	1
								Number of comparisons per family	231
Source of Variation	% of total variation	P value	P value summary	Significant?				Alpha	0.05
Interaction	31.53	<0.001	***	Yes
Concentration	46	<0.001	***	Yes				Šídák's multiple comparisons test	Mean Diff.	95.00% CI of diff.	Below threshold?	Summary	Adjusted P Value
Cell Type	16.5	<0.001	***	Yes
								Row 1:Treated Control vs. Row 1:Treated Mutant	42.18	30.84 to 53.51	Yes	***	<0.001
ANOVA table	SS	DF	MS	F (DFn, DFd)	P value			Row 1:Treated Control vs. Row 2:Treated Control	-11.54	-22.88 to -0.2055	Yes	*	0.04
Interaction	10073	10	1007	F (10, 88) = 46.53	P<0.001			Row 1:Treated Control vs. Row 2:Treated Mutant	35.14	23.81 to 46.48	Yes	***	<0.001
Concentration	14695	10	1469	F (10, 88) = 67.87	P<0.001			Row 1:Treated Control vs. Row 3:Treated Control	-6.973	-18.31 to 4.363	No	ns	>0.99
Cell Type	5271	1	5271	F (1, 88) = 243.5	P<0.001			Row 1:Treated Control vs. Row 3:Treated Mutant	6.43	-4.906 to 17.77	No	ns	>0.99
Residual	1905	88	21.65					Row 1:Treated Control vs. Row 4:Treated Control	13.29	1.952 to 24.62	Yes	**	0.005
								Row 1:Treated Control vs. Row 4:Treated Mutant	-6.327	-17.66 to 5.009	No	ns	>0.99
Difference between column means								Row 1:Treated Control vs. Row 5:Treated Control	8.217	-3.119 to 19.55	No	ns	0.77
Mean of Treated Control	55.49							Row 1:Treated Control vs. Row 5:Treated Mutant	-4.45	-15.79 to 6.886	No	ns	>0.99
Mean of Treated Mutant	41.65							Row 1:Treated Control vs. Row 6:Treated Control	6.402	-4.934 to 17.74	No	ns	>0.99
Difference between means	13.84							Row 1:Treated Control vs. Row 6:Treated Mutant	11.32	-0.01867 to 22.65	No	ns	0.05
SE of difference	0.8873							Row 1:Treated Control vs. Row 7:Treated Control	12.7	1.362 to 24.03	Yes	**	0.01
95% CI of difference	12.08 to 15.61							Row 1:Treated Control vs. Row 7:Treated Mutant	30.94	19.60 to 42.27	Yes	***	<0.001
								Row 1:Treated Control vs. Row 8:Treated Control	5.138	-6.198 to 16.47	No	ns	>0.99
Data summary								Row 1:Treated Control vs. Row 8:Treated Mutant	31	19.66 to 42.33	Yes	***	<0.001
Number of columns (Cell Type)	2							Row 1:Treated Control vs. Row 9:Treated Control	22.62	11.28 to 33.96	Yes	***	<0.001
Number of rows (Concentration)	11							Row 1:Treated Control vs. Row 9:Treated Mutant	27.43	16.10 to 38.77	Yes	***	<0.001
Number of values	110							Row 1:Treated Control vs. Row 10:Treated Control	17.61	6.276 to 28.95	Yes	***	<0.001
								Row 1:Treated Control vs. Row 10:Treated Mutant	32.16	20.83 to 43.50	Yes	***	<0.001
								Row 1:Treated Control vs. Row 11:Treated Control	32.61	21.27 to 43.95	Yes	***	<0.001
								Row 1:Treated Control vs. Row 11:Treated Mutant	46.53	35.20 to 57.87	Yes	***	<0.001
								Row 1:Treated Mutant vs. Row 2:Treated Control	-53.72	-65.05 to -42.38	Yes	***	<0.001
								Row 1:Treated Mutant vs. Row 2:Treated Mutant	-7.034	-18.37 to 4.302	No	ns	0.99
Test for normal distribution								Row 1:Treated Mutant vs. Row 3:Treated Control	-49.15	-60.49 to -37.82	Yes	***	<0.001
	Shapiro-Wilk test							Row 1:Treated Mutant vs. Row 3:Treated Mutant	-35.75	-47.08 to -24.41	Yes	***	<0.001
	W	0.988	0.9029					Row 1:Treated Mutant vs. Row 4:Treated Control	-28.89	-40.23 to -17.56	Yes	***	<0.001
	P value	>0.99	0.2					Row 1:Treated Mutant vs. Row 4:Treated Mutant	-48.5	-59.84 to -37.17	Yes	***	<0.001
	Passed normality test (alpha=0.05)?	Yes	Yes					Row 1:Treated Mutant vs. Row 5:Treated Control	-33.96	-45.30 to -22.63	Yes	***	<0.001
	P value summary	ns	ns					Row 1:Treated Mutant vs. Row 5:Treated Mutant	-46.63	-57.96 to -35.29	Yes	***	<0.001
								Row 1:Treated Mutant vs. Row 6:Treated Control	-35.78	-47.11 to -24.44	Yes	***	<0.001
	Number of values	11	11					Row 1:Treated Mutant vs. Row 6:Treated Mutant	-30.86	-42.20 to -19.53	Yes	***	<0.001
								Row 1:Treated Mutant vs. Row 7:Treated Control	-29.48	-40.82 to -18.14	Yes	***	<0.001
								Row 1:Treated Mutant vs. Row 7:Treated Mutant	-11.24	-22.58 to 0.09512	No	ns	0.06
								Row 1:Treated Mutant vs. Row 8:Treated Control	-37.04	-48.38 to -25.70	Yes	***	<0.001
								Row 1:Treated Mutant vs. Row 8:Treated Mutant	-11.18	-22.52 to 0.1555	No	ns	0.06
								Row 1:Treated Mutant vs. Row 9:Treated Control	-19.56	-30.89 to -8.223	Yes	***	<0.001
								Row 1:Treated Mutant vs. Row 9:Treated Mutant	-14.74	-26.08 to -3.409	Yes	***	<0.001
								Row 1:Treated Mutant vs. Row 10:Treated Control	-24.57	-35.90 to -13.23	Yes	***	<0.001
								Row 1:Treated Mutant vs. Row 10:Treated Mutant	-10.01	-21.35 to 1.322	No	ns	0.21
								Row 1:Treated Mutant vs. Row 11:Treated Control	-9.568	-20.90 to 1.768	No	ns	0.31
								Row 1:Treated Mutant vs. Row 11:Treated Mutant	4.354	-6.982 to 15.69	No	ns	>0.99
								Row 2:Treated Control vs. Row 2:Treated Mutant	46.69	35.35 to 58.02	Yes	***	<0.001
								Row 2:Treated Control vs. Row 3:Treated Control	4.568	-6.767 to 15.90	No	ns	>0.99
								Row 2:Treated Control vs. Row 3:Treated Mutant	17.97	6.635 to 29.31	Yes	***	<0.001
								Row 2:Treated Control vs. Row 4:Treated Control	24.83	13.49 to 36.16	Yes	***	<0.001
								Row 2:Treated Control vs. Row 4:Treated Mutant	5.214	-6.121 to 16.55	No	ns	>0.99
								Row 2:Treated Control vs. Row 5:Treated Control	19.76	8.423 to 31.09	Yes	***	<0.001
								Row 2:Treated Control vs. Row 5:Treated Mutant	7.091	-4.244 to 18.43	No	ns	0.99
								Row 2:Treated Control vs. Row 6:Treated Control	17.94	6.607 to 29.28	Yes	***	<0.001
								Row 2:Treated Control vs. Row 6:Treated Mutant	22.86	11.52 to 34.19	Yes	***	<0.001
								Row 2:Treated Control vs. Row 7:Treated Control	24.24	12.90 to 35.57	Yes	***	<0.001
								Row 2:Treated Control vs. Row 7:Treated Mutant	42.48	31.14 to 53.81	Yes	***	<0.001
								Row 2:Treated Control vs. Row 8:Treated Control	16.68	5.343 to 28.01	Yes	***	<0.001
								Row 2:Treated Control vs. Row 8:Treated Mutant	42.54	31.20 to 53.87	Yes	***	<0.001
								Row 2:Treated Control vs. Row 9:Treated Control	34.16	22.83 to 45.50	Yes	***	<0.001
								Row 2:Treated Control vs. Row 9:Treated Mutant	38.97	27.64 to 50.31	Yes	***	<0.001
								Row 2:Treated Control vs. Row 10:Treated Control	29.15	17.82 to 40.49	Yes	***	<0.001
								Row 2:Treated Control vs. Row 10:Treated Mutant	43.71	32.37 to 55.04	Yes	***	<0.001
								Row 2:Treated Control vs. Row 11:Treated Control	44.15	32.82 to 55.49	Yes	***	<0.001
								Row 2:Treated Control vs. Row 11:Treated Mutant	58.07	46.74 to 69.41	Yes	***	<0.001
								Row 2:Treated Mutant vs. Row 3:Treated Control	-42.12	-53.45 to -30.78	Yes	***	<0.001
								Row 2:Treated Mutant vs. Row 3:Treated Mutant	-28.71	-40.05 to -17.38	Yes	***	<0.001
								Row 2:Treated Mutant vs. Row 4:Treated Control	-21.86	-33.19 to -10.52	Yes	***	<0.001
								Row 2:Treated Mutant vs. Row 4:Treated Mutant	-41.47	-52.81 to -30.14	Yes	***	<0.001
								Row 2:Treated Mutant vs. Row 5:Treated Control	-26.93	-38.26 to -15.59	Yes	***	<0.001
								Row 2:Treated Mutant vs. Row 5:Treated Mutant	-39.59	-50.93 to -28.26	Yes	***	<0.001
								Row 2:Treated Mutant vs. Row 6:Treated Control	-28.74	-40.08 to -17.41	Yes	***	<0.001
								Row 2:Treated Mutant vs. Row 6:Treated Mutant	-23.83	-35.16 to -12.49	Yes	***	<0.001
								Row 2:Treated Mutant vs. Row 7:Treated Control	-22.45	-33.78 to -11.11	Yes	***	<0.001
								Row 2:Treated Mutant vs. Row 7:Treated Mutant	-4.207	-15.54 to 7.129	No	ns	>0.99
								Row 2:Treated Mutant vs. Row 8:Treated Control	-30.01	-41.34 to -18.67	Yes	***	<0.001
								Row 2:Treated Mutant vs. Row 8:Treated Mutant	-4.146	-15.48 to 7.189	No	ns	>0.99
								Row 2:Treated Mutant vs. Row 9:Treated Control	-12.52	-23.86 to -1.189	Yes	*	0.01
								Row 2:Treated Mutant vs. Row 9:Treated Mutant	-7.71	-19.05 to 3.625	No	ns	0.91
								Row 2:Treated Mutant vs. Row 10:Treated Control	-17.53	-28.87 to -6.197	Yes	***	<0.001
								Row 2:Treated Mutant vs. Row 10:Treated Mutant	-2.98	-14.32 to 8.355	No	ns	>0.99
								Row 2:Treated Mutant vs. Row 11:Treated Control	-2.534	-13.87 to 8.801	No	ns	>0.99
								Row 2:Treated Mutant vs. Row 11:Treated Mutant	11.39	0.05211 to 22.72	Yes	*	0.05
								Row 3:Treated Control vs. Row 3:Treated Mutant	13.4	2.067 to 24.74	Yes	**	0.004
								Row 3:Treated Control vs. Row 4:Treated Control	20.26	8.925 to 31.60	Yes	***	<0.001
								Row 3:Treated Control vs. Row 4:Treated Mutant	0.6461	-10.69 to 11.98	No	ns	>0.99
								Row 3:Treated Control vs. Row 5:Treated Control	15.19	3.854 to 26.53	Yes	***	<0.001
								Row 3:Treated Control vs. Row 5:Treated Mutant	2.523	-8.812 to 13.86	No	ns	>0.99
								Row 3:Treated Control vs. Row 6:Treated Control	13.37	2.039 to 24.71	Yes	**	0.004
								Row 3:Treated Control vs. Row 6:Treated Mutant	18.29	6.954 to 29.63	Yes	***	<0.001
								Row 3:Treated Control vs. Row 7:Treated Control	19.67	8.335 to 31.01	Yes	***	<0.001
								Row 3:Treated Control vs. Row 7:Treated Mutant	37.91	26.58 to 49.25	Yes	***	<0.001
								Row 3:Treated Control vs. Row 8:Treated Control	12.11	0.7751 to 23.45	Yes	*	0.02
								Row 3:Treated Control vs. Row 8:Treated Mutant	37.97	26.64 to 49.31	Yes	***	<0.001
								Row 3:Treated Control vs. Row 9:Treated Control	29.59	18.26 to 40.93	Yes	***	<0.001
								Row 3:Treated Control vs. Row 9:Treated Mutant	34.41	23.07 to 45.74	Yes	***	<0.001
								Row 3:Treated Control vs. Row 10:Treated Control	24.58	13.25 to 35.92	Yes	***	<0.001
								Row 3:Treated Control vs. Row 10:Treated Mutant	39.14	27.80 to 50.47	Yes	***	<0.001
								Row 3:Treated Control vs. Row 11:Treated Control	39.58	28.25 to 50.92	Yes	***	<0.001
								Row 3:Treated Control vs. Row 11:Treated Mutant	53.5	42.17 to 64.84	Yes	***	<0.001
								Row 3:Treated Mutant vs. Row 4:Treated Control	6.857	-4.478 to 18.19	No	ns	>0.99
								Row 3:Treated Mutant vs. Row 4:Treated Mutant	-12.76	-24.09 to -1.421	Yes	**	0.009
								Row 3:Treated Mutant vs. Row 5:Treated Control	1.787	-9.548 to 13.12	No	ns	>0.99
								Row 3:Treated Mutant vs. Row 5:Treated Mutant	-10.88	-22.22 to 0.4560	No	ns	0.08
								Row 3:Treated Mutant vs. Row 6:Treated Control	-0.02792	-11.36 to 11.31	No	ns	>0.99
								Row 3:Treated Mutant vs. Row 6:Treated Mutant	4.887	-6.448 to 16.22	No	ns	>0.99
								Row 3:Treated Mutant vs. Row 7:Treated Control	6.268	-5.068 to 17.60	No	ns	>0.99
								Row 3:Treated Mutant vs. Row 7:Treated Mutant	24.51	13.17 to 35.84	Yes	***	<0.001
								Row 3:Treated Mutant vs. Row 8:Treated Control	-1.292	-12.63 to 10.04	No	ns	>0.99
								Row 3:Treated Mutant vs. Row 8:Treated Mutant	24.57	13.23 to 35.90	Yes	***	<0.001
								Row 3:Treated Mutant vs. Row 9:Treated Control	16.19	4.855 to 27.53	Yes	***	<0.001
								Row 3:Treated Mutant vs. Row 9:Treated Mutant	21	9.669 to 32.34	Yes	***	<0.001
								Row 3:Treated Mutant vs. Row 10:Treated Control	11.18	-0.1536 to 22.52	No	ns	0.06
								Row 3:Treated Mutant vs. Row 10:Treated Mutant	25.73	14.40 to 37.07	Yes	***	<0.001
								Row 3:Treated Mutant vs. Row 11:Treated Control	26.18	14.84 to 37.52	Yes	***	<0.001
								Row 3:Treated Mutant vs. Row 11:Treated Mutant	40.1	28.77 to 51.44	Yes	***	<0.001
								Row 4:Treated Control vs. Row 4:Treated Mutant	-19.61	-30.95 to -8.278	Yes	***	<0.001
								Row 4:Treated Control vs. Row 5:Treated Control	-5.07	-16.41 to 6.265	No	ns	>0.99
								Row 4:Treated Control vs. Row 5:Treated Mutant	-17.74	-29.07 to -6.401	Yes	***	<0.001
								Row 4:Treated Control vs. Row 6:Treated Control	-6.885	-18.22 to 4.450	No	ns	>0.99
								Row 4:Treated Control vs. Row 6:Treated Mutant	-1.97	-13.31 to 9.365	No	ns	>0.99
								Row 4:Treated Control vs. Row 7:Treated Control	-0.5895	-11.92 to 10.75	No	ns	>0.99
								Row 4:Treated Control vs. Row 7:Treated Mutant	17.65	6.315 to 28.99	Yes	***	<0.001
								Row 4:Treated Control vs. Row 8:Treated Control	-8.149	-19.48 to 3.186	No	ns	0.8
								Row 4:Treated Control vs. Row 8:Treated Mutant	17.71	6.375 to 29.05	Yes	***	<0.001
								Row 4:Treated Control vs. Row 9:Treated Control	9.333	-2.003 to 20.67	No	ns	0.38
								Row 4:Treated Control vs. Row 9:Treated Mutant	14.15	2.811 to 25.48	Yes	**	0.001
								Row 4:Treated Control vs. Row 10:Treated Control	4.325	-7.011 to 15.66	No	ns	>0.99
								Row 4:Treated Control vs. Row 10:Treated Mutant	18.88	7.541 to 30.21	Yes	***	<0.001
								Row 4:Treated Control vs. Row 11:Treated Control	19.32	7.988 to 30.66	Yes	***	<0.001
								Row 4:Treated Control vs. Row 11:Treated Mutant	33.24	21.91 to 44.58	Yes	***	<0.001
								Row 4:Treated Mutant vs. Row 5:Treated Control	14.54	3.208 to 25.88	Yes	***	<0.001
								Row 4:Treated Mutant vs. Row 5:Treated Mutant	1.877	-9.458 to 13.21	No	ns	>0.99
								Row 4:Treated Mutant vs. Row 6:Treated Control	12.73	1.393 to 24.06	Yes	**	0.009
								Row 4:Treated Mutant vs. Row 6:Treated Mutant	17.64	6.308 to 28.98	Yes	***	<0.001
								Row 4:Treated Mutant vs. Row 7:Treated Control	19.02	7.689 to 30.36	Yes	***	<0.001
								Row 4:Treated Mutant vs. Row 7:Treated Mutant	37.26	25.93 to 48.60	Yes	***	<0.001
								Row 4:Treated Mutant vs. Row 8:Treated Control	11.46	0.1290 to 22.80	Yes	*	0.04
								Row 4:Treated Mutant vs. Row 8:Treated Mutant	37.32	25.99 to 48.66	Yes	***	<0.001
								Row 4:Treated Mutant vs. Row 9:Treated Control	28.95	17.61 to 40.28	Yes	***	<0.001
								Row 4:Treated Mutant vs. Row 9:Treated Mutant	33.76	22.43 to 45.10	Yes	***	<0.001
								Row 4:Treated Mutant vs. Row 10:Treated Control	23.94	12.60 to 35.27	Yes	***	<0.001
								Row 4:Treated Mutant vs. Row 10:Treated Mutant	38.49	27.16 to 49.83	Yes	***	<0.001
								Row 4:Treated Mutant vs. Row 11:Treated Control	38.94	27.60 to 50.27	Yes	***	<0.001
								Row 4:Treated Mutant vs. Row 11:Treated Mutant	52.86	41.52 to 64.19	Yes	***	<0.001
								Row 5:Treated Control vs. Row 5:Treated Mutant	-12.67	-24.00 to -1.331	Yes	**	0.01
								Row 5:Treated Control vs. Row 6:Treated Control	-1.815	-13.15 to 9.520	No	ns	>0.99
								Row 5:Treated Control vs. Row 6:Treated Mutant	3.1	-8.236 to 14.44	No	ns	>0.99
								Row 5:Treated Control vs. Row 7:Treated Control	4.481	-6.855 to 15.82	No	ns	>0.99
								Row 5:Treated Control vs. Row 7:Treated Mutant	22.72	11.39 to 34.06	Yes	***	<0.001
								Row 5:Treated Control vs. Row 8:Treated Control	-3.079	-14.41 to 8.256	No	ns	>0.99
								Row 5:Treated Control vs. Row 8:Treated Mutant	22.78	11.45 to 34.12	Yes	***	<0.001
								Row 5:Treated Control vs. Row 9:Treated Control	14.4	3.067 to 25.74	Yes	**	0.001
								Row 5:Treated Control vs. Row 9:Treated Mutant	19.22	7.881 to 30.55	Yes	***	<0.001
								Row 5:Treated Control vs. Row 10:Treated Control	9.395	-1.941 to 20.73	No	ns	0.36
								Row 5:Treated Control vs. Row 10:Treated Mutant	23.95	12.61 to 35.28	Yes	***	<0.001
								Row 5:Treated Control vs. Row 11:Treated Control	24.39	13.06 to 35.73	Yes	***	<0.001
								Row 5:Treated Control vs. Row 11:Treated Mutant	38.31	26.98 to 49.65	Yes	***	<0.001
								Row 5:Treated Mutant vs. Row 6:Treated Control	10.85	-0.4839 to 22.19	No	ns	0.09
								Row 5:Treated Mutant vs. Row 6:Treated Mutant	15.77	4.431 to 27.10	Yes	***	<0.001
								Row 5:Treated Mutant vs. Row 7:Treated Control	17.15	5.812 to 28.48	Yes	***	<0.001
								Row 5:Treated Mutant vs. Row 7:Treated Mutant	35.39	24.05 to 46.72	Yes	***	<0.001
								Row 5:Treated Mutant vs. Row 8:Treated Control	9.587	-1.748 to 20.92	No	ns	0.31
								Row 5:Treated Mutant vs. Row 8:Treated Mutant	35.45	24.11 to 46.78	Yes	***	<0.001
								Row 5:Treated Mutant vs. Row 9:Treated Control	27.07	15.73 to 38.41	Yes	***	<0.001
								Row 5:Treated Mutant vs. Row 9:Treated Mutant	31.88	20.55 to 43.22	Yes	***	<0.001
								Row 5:Treated Mutant vs. Row 10:Treated Control	22.06	10.73 to 33.40	Yes	***	<0.001
								Row 5:Treated Mutant vs. Row 10:Treated Mutant	36.61	25.28 to 47.95	Yes	***	<0.001
								Row 5:Treated Mutant vs. Row 11:Treated Control	37.06	25.72 to 48.40	Yes	***	<0.001
								Row 5:Treated Mutant vs. Row 11:Treated Mutant	50.98	39.65 to 62.32	Yes	***	<0.001
								Row 6:Treated Control vs. Row 6:Treated Mutant	4.915	-6.420 to 16.25	No	ns	>0.99
								Row 6:Treated Control vs. Row 7:Treated Control	6.296	-5.040 to 17.63	No	ns	>0.99
								Row 6:Treated Control vs. Row 7:Treated Mutant	24.54	13.20 to 35.87	Yes	***	<0.001
								Row 6:Treated Control vs. Row 8:Treated Control	-1.264	-12.60 to 10.07	No	ns	>0.99
								Row 6:Treated Control vs. Row 8:Treated Mutant	24.6	13.26 to 35.93	Yes	***	<0.001
								Row 6:Treated Control vs. Row 9:Treated Control	16.22	4.883 to 27.55	Yes	***	<0.001
								Row 6:Treated Control vs. Row 9:Treated Mutant	21.03	9.697 to 32.37	Yes	***	<0.001
								Row 6:Treated Control vs. Row 10:Treated Control	11.21	-0.1257 to 22.55	No	ns	0.06
								Row 6:Treated Control vs. Row 10:Treated Mutant	25.76	14.43 to 37.10	Yes	***	<0.001
								Row 6:Treated Control vs. Row 11:Treated Control	26.21	14.87 to 37.54	Yes	***	<0.001
								Row 6:Treated Control vs. Row 11:Treated Mutant	40.13	28.79 to 51.47	Yes	***	<0.001
								Row 6:Treated Mutant vs. Row 7:Treated Control	1.381	-9.955 to 12.72	No	ns	>0.99
								Row 6:Treated Mutant vs. Row 7:Treated Mutant	19.62	8.285 to 30.96	Yes	***	<0.001
								Row 6:Treated Mutant vs. Row 8:Treated Control	-6.179	-17.51 to 5.156	No	ns	>0.99
								Row 6:Treated Mutant vs. Row 8:Treated Mutant	19.68	8.346 to 31.02	Yes	***	<0.001
								Row 6:Treated Mutant vs. Row 9:Treated Control	11.3	-0.03253 to 22.64	No	ns	0.05
								Row 6:Treated Mutant vs. Row 9:Treated Mutant	16.12	4.781 to 27.45	Yes	***	<0.001
								Row 6:Treated Mutant vs. Row 10:Treated Control	6.295	-5.041 to 17.63	No	ns	>0.99
								Row 6:Treated Mutant vs. Row 10:Treated Mutant	20.85	9.512 to 32.18	Yes	***	<0.001
								Row 6:Treated Mutant vs. Row 11:Treated Control	21.29	9.958 to 32.63	Yes	***	<0.001
								Row 6:Treated Mutant vs. Row 11:Treated Mutant	35.22	23.88 to 46.55	Yes	***	<0.001
								Row 7:Treated Control vs. Row 7:Treated Mutant	18.24	6.904 to 29.58	Yes	***	<0.001
								Row 7:Treated Control vs. Row 8:Treated Control	-7.56	-18.90 to 3.776	No	ns	0.94
								Row 7:Treated Control vs. Row 8:Treated Mutant	18.3	6.965 to 29.64	Yes	***	<0.001
								Row 7:Treated Control vs. Row 9:Treated Control	9.922	-1.413 to 21.26	No	ns	0.23
								Row 7:Treated Control vs. Row 9:Treated Mutant	14.74	3.401 to 26.07	Yes	***	<0.001
								Row 7:Treated Control vs. Row 10:Treated Control	4.914	-6.422 to 16.25	No	ns	>0.99
								Row 7:Treated Control vs. Row 10:Treated Mutant	19.47	8.131 to 30.80	Yes	***	<0.001
								Row 7:Treated Control vs. Row 11:Treated Control	19.91	8.577 to 31.25	Yes	***	<0.001
								Row 7:Treated Control vs. Row 11:Treated Mutant	33.83	22.50 to 45.17	Yes	***	<0.001
								Row 7:Treated Mutant vs. Row 8:Treated Control	-25.8	-37.14 to -14.46	Yes	***	<0.001
								Row 7:Treated Mutant vs. Row 8:Treated Mutant	0.06036	-11.28 to 11.40	No	ns	>0.99
								Row 7:Treated Mutant vs. Row 9:Treated Control	-8.318	-19.65 to 3.018	No	ns	0.74
								Row 7:Treated Mutant vs. Row 9:Treated Mutant	-3.504	-14.84 to 7.832	No	ns	>0.99
								Row 7:Treated Mutant vs. Row 10:Treated Control	-13.33	-24.66 to -1.990	Yes	**	0.004
								Row 7:Treated Mutant vs. Row 10:Treated Mutant	1.226	-10.11 to 12.56	No	ns	>0.99
								Row 7:Treated Mutant vs. Row 11:Treated Control	1.673	-9.663 to 13.01	No	ns	>0.99
								Row 7:Treated Mutant vs. Row 11:Treated Mutant	15.59	4.259 to 26.93	Yes	***	<0.001
								Row 8:Treated Control vs. Row 8:Treated Mutant	25.86	14.52 to 37.20	Yes	***	<0.001
								Row 8:Treated Control vs. Row 9:Treated Control	17.48	6.147 to 28.82	Yes	***	<0.001
								Row 8:Treated Control vs. Row 9:Treated Mutant	22.3	10.96 to 33.63	Yes	***	<0.001
								Row 8:Treated Control vs. Row 10:Treated Control	12.47	1.138 to 23.81	Yes	*	0.01
								Row 8:Treated Control vs. Row 10:Treated Mutant	27.03	15.69 to 38.36	Yes	***	<0.001
								Row 8:Treated Control vs. Row 11:Treated Control	27.47	16.14 to 38.81	Yes	***	<0.001
								Row 8:Treated Control vs. Row 11:Treated Mutant	41.39	30.06 to 52.73	Yes	***	<0.001
								Row 8:Treated Mutant vs. Row 9:Treated Control	-8.378	-19.71 to 2.957	No	ns	0.72
								Row 8:Treated Mutant vs. Row 9:Treated Mutant	-3.564	-14.90 to 7.771	No	ns	>0.99
								Row 8:Treated Mutant vs. Row 10:Treated Control	-13.39	-24.72 to -2.051	Yes	**	0.004
								Row 8:Treated Mutant vs. Row 10:Treated Mutant	1.166	-10.17 to 12.50	No	ns	>0.99
								Row 8:Treated Mutant vs. Row 11:Treated Control	1.612	-9.723 to 12.95	No	ns	>0.99
								Row 8:Treated Mutant vs. Row 11:Treated Mutant	15.53	4.198 to 26.87	Yes	***	<0.001
								Row 9:Treated Control vs. Row 9:Treated Mutant	4.814	-6.522 to 16.15	No	ns	>0.99
								Row 9:Treated Control vs. Row 10:Treated Control	-5.008	-16.34 to 6.327	No	ns	>0.99
								Row 9:Treated Control vs. Row 10:Treated Mutant	9.544	-1.791 to 20.88	No	ns	0.32
								Row 9:Treated Control vs. Row 11:Treated Control	9.99	-1.345 to 21.33	No	ns	0.21
								Row 9:Treated Control vs. Row 11:Treated Mutant	23.91	12.58 to 35.25	Yes	***	<0.001
								Row 9:Treated Mutant vs. Row 10:Treated Control	-9.822	-21.16 to 1.513	No	ns	0.25
								Row 9:Treated Mutant vs. Row 10:Treated Mutant	4.73	-6.605 to 16.07	No	ns	>0.99
								Row 9:Treated Mutant vs. Row 11:Treated Control	5.176	-6.159 to 16.51	No	ns	>0.99
								Row 9:Treated Mutant vs. Row 11:Treated Mutant	19.1	7.763 to 30.43	Yes	***	<0.001
								Row 10:Treated Control vs. Row 10:Treated Mutant	14.55	3.217 to 25.89	Yes	***	<0.001
								Row 10:Treated Control vs. Row 11:Treated Control	15	3.663 to 26.33	Yes	***	<0.001
								Row 10:Treated Control vs. Row 11:Treated Mutant	28.92	17.58 to 40.26	Yes	***	<0.001
								Row 10:Treated Mutant vs. Row 11:Treated Control	0.4462	-10.89 to 11.78	No	ns	>0.99
								Row 10:Treated Mutant vs. Row 11:Treated Mutant	14.37	3.032 to 25.70	Yes	**	0.001
								Row 11:Treated Control vs. Row 11:Treated Mutant	13.92	2.586 to 25.26	Yes	**	0.002
								Test details	Mean 1	Mean 2	Mean Diff.	SE of diff.	N1	N2	t	DF
								Row 1:Treated Control vs. Row 1:Treated Mutant	64.59	22.41	42.18	2.943	5	5	14.33	88
								Row 1:Treated Control vs. Row 2:Treated Control	64.59	76.13	-11.54	2.943	5	5	3.922	88
								Row 1:Treated Control vs. Row 2:Treated Mutant	64.59	29.44	35.14	2.943	5	5	11.94	88
								Row 1:Treated Control vs. Row 3:Treated Control	64.59	71.56	-6.973	2.943	5	5	2.369	88
								Row 1:Treated Control vs. Row 3:Treated Mutant	64.59	58.16	6.43	2.943	5	5	2.185	88
								Row 1:Treated Control vs. Row 4:Treated Control	64.59	51.3	13.29	2.943	5	5	4.515	88
								Row 1:Treated Control vs. Row 4:Treated Mutant	64.59	70.91	-6.327	2.943	5	5	2.15	88
								Row 1:Treated Control vs. Row 5:Treated Control	64.59	56.37	8.217	2.943	5	5	2.792	88
								Row 1:Treated Control vs. Row 5:Treated Mutant	64.59	69.04	-4.45	2.943	5	5	1.512	88
								Row 1:Treated Control vs. Row 6:Treated Control	64.59	58.19	6.402	2.943	5	5	2.175	88
								Row 1:Treated Control vs. Row 6:Treated Mutant	64.59	53.27	11.32	2.943	5	5	3.846	88
								Row 1:Treated Control vs. Row 7:Treated Control	64.59	51.89	12.7	2.943	5	5	4.315	88
								Row 1:Treated Control vs. Row 7:Treated Mutant	64.59	33.65	30.94	2.943	5	5	10.51	88
								Row 1:Treated Control vs. Row 8:Treated Control	64.59	59.45	5.138	2.943	5	5	1.746	88
								Row 1:Treated Control vs. Row 8:Treated Mutant	64.59	33.59	31	2.943	5	5	10.53	88
								Row 1:Treated Control vs. Row 9:Treated Control	64.59	41.97	22.62	2.943	5	5	7.686	88
								Row 1:Treated Control vs. Row 9:Treated Mutant	64.59	37.15	27.43	2.943	5	5	9.322	88
								Row 1:Treated Control vs. Row 10:Treated Control	64.59	46.98	17.61	2.943	5	5	5.985	88
								Row 1:Treated Control vs. Row 10:Treated Mutant	64.59	32.42	32.16	2.943	5	5	10.93	88
								Row 1:Treated Control vs. Row 11:Treated Control	64.59	31.98	32.61	2.943	5	5	11.08	88
								Row 1:Treated Control vs. Row 11:Treated Mutant	64.59	18.05	46.53	2.943	5	5	15.81	88
								Row 1:Treated Mutant vs. Row 2:Treated Control	22.41	76.13	-53.72	2.943	5	5	18.25	88
								Row 1:Treated Mutant vs. Row 2:Treated Mutant	22.41	29.44	-7.034	2.943	5	5	2.39	88
								Row 1:Treated Mutant vs. Row 3:Treated Control	22.41	71.56	-49.15	2.943	5	5	16.7	88
								Row 1:Treated Mutant vs. Row 3:Treated Mutant	22.41	58.16	-35.75	2.943	5	5	12.15	88
								Row 1:Treated Mutant vs. Row 4:Treated Control	22.41	51.3	-28.89	2.943	5	5	9.817	88
								Row 1:Treated Mutant vs. Row 4:Treated Mutant	22.41	70.91	-48.5	2.943	5	5	16.48	88
								Row 1:Treated Mutant vs. Row 5:Treated Control	22.41	56.37	-33.96	2.943	5	5	11.54	88
								Row 1:Treated Mutant vs. Row 5:Treated Mutant	22.41	69.04	-46.63	2.943	5	5	15.84	88
								Row 1:Treated Mutant vs. Row 6:Treated Control	22.41	58.19	-35.78	2.943	5	5	12.16	88
								Row 1:Treated Mutant vs. Row 6:Treated Mutant	22.41	53.27	-30.86	2.943	5	5	10.49	88
								Row 1:Treated Mutant vs. Row 7:Treated Control	22.41	51.89	-29.48	2.943	5	5	10.02	88
								Row 1:Treated Mutant vs. Row 7:Treated Mutant	22.41	33.65	-11.24	2.943	5	5	3.82	88
								Row 1:Treated Mutant vs. Row 8:Treated Control	22.41	59.45	-37.04	2.943	5	5	12.59	88
								Row 1:Treated Mutant vs. Row 8:Treated Mutant	22.41	33.59	-11.18	2.943	5	5	3.799	88
								Row 1:Treated Mutant vs. Row 9:Treated Control	22.41	41.97	-19.56	2.943	5	5	6.646	88
								Row 1:Treated Mutant vs. Row 9:Treated Mutant	22.41	37.15	-14.74	2.943	5	5	5.01	88
								Row 1:Treated Mutant vs. Row 10:Treated Control	22.41	46.98	-24.57	2.943	5	5	8.348	88
								Row 1:Treated Mutant vs. Row 10:Treated Mutant	22.41	32.42	-10.01	2.943	5	5	3.403	88
								Row 1:Treated Mutant vs. Row 11:Treated Control	22.41	31.98	-9.568	2.943	5	5	3.251	88
								Row 1:Treated Mutant vs. Row 11:Treated Mutant	22.41	18.05	4.354	2.943	5	5	1.48	88
								Row 2:Treated Control vs. Row 2:Treated Mutant	76.13	29.44	46.69	2.943	5	5	15.86	88
								Row 2:Treated Control vs. Row 3:Treated Control	76.13	71.56	4.568	2.943	5	5	1.552	88
								Row 2:Treated Control vs. Row 3:Treated Mutant	76.13	58.16	17.97	2.943	5	5	6.107	88
								Row 2:Treated Control vs. Row 4:Treated Control	76.13	51.3	24.83	2.943	5	5	8.437	88
								Row 2:Treated Control vs. Row 4:Treated Mutant	76.13	70.91	5.214	2.943	5	5	1.772	88
								Row 2:Treated Control vs. Row 5:Treated Control	76.13	56.37	19.76	2.943	5	5	6.714	88
								Row 2:Treated Control vs. Row 5:Treated Mutant	76.13	69.04	7.091	2.943	5	5	2.41	88
								Row 2:Treated Control vs. Row 6:Treated Control	76.13	58.19	17.94	2.943	5	5	6.097	88
								Row 2:Treated Control vs. Row 6:Treated Mutant	76.13	53.27	22.86	2.943	5	5	7.767	88
								Row 2:Treated Control vs. Row 7:Treated Control	76.13	51.89	24.24	2.943	5	5	8.237	88
								Row 2:Treated Control vs. Row 7:Treated Mutant	76.13	33.65	42.48	2.943	5	5	14.43	88
								Row 2:Treated Control vs. Row 8:Treated Control	76.13	59.45	16.68	2.943	5	5	5.668	88
								Row 2:Treated Control vs. Row 8:Treated Mutant	76.13	33.59	42.54	2.943	5	5	14.46	88
								Row 2:Treated Control vs. Row 9:Treated Control	76.13	41.97	34.16	2.943	5	5	11.61	88
								Row 2:Treated Control vs. Row 9:Treated Mutant	76.13	37.15	38.97	2.943	5	5	13.24	88
								Row 2:Treated Control vs. Row 10:Treated Control	76.13	46.98	29.15	2.943	5	5	9.906	88
								Row 2:Treated Control vs. Row 10:Treated Mutant	76.13	32.42	43.71	2.943	5	5	14.85	88
								Row 2:Treated Control vs. Row 11:Treated Control	76.13	31.98	44.15	2.943	5	5	15	88
								Row 2:Treated Control vs. Row 11:Treated Mutant	76.13	18.05	58.07	2.943	5	5	19.73	88
								Row 2:Treated Mutant vs. Row 3:Treated Control	29.44	71.56	-42.12	2.943	5	5	14.31	88
								Row 2:Treated Mutant vs. Row 3:Treated Mutant	29.44	58.16	-28.71	2.943	5	5	9.758	88
								Row 2:Treated Mutant vs. Row 4:Treated Control	29.44	51.3	-21.86	2.943	5	5	7.427	88
								Row 2:Treated Mutant vs. Row 4:Treated Mutant	29.44	70.91	-41.47	2.943	5	5	14.09	88
								Row 2:Treated Mutant vs. Row 5:Treated Control	29.44	56.37	-26.93	2.943	5	5	9.15	88
								Row 2:Treated Mutant vs. Row 5:Treated Mutant	29.44	69.04	-39.59	2.943	5	5	13.45	88
								Row 2:Treated Mutant vs. Row 6:Treated Control	29.44	58.19	-28.74	2.943	5	5	9.767	88
								Row 2:Treated Mutant vs. Row 6:Treated Mutant	29.44	53.27	-23.83	2.943	5	5	8.097	88
								Row 2:Treated Mutant vs. Row 7:Treated Control	29.44	51.89	-22.45	2.943	5	5	7.628	88
								Row 2:Treated Mutant vs. Row 7:Treated Mutant	29.44	33.65	-4.207	2.943	5	5	1.429	88
								Row 2:Treated Mutant vs. Row 8:Treated Control	29.44	59.45	-30.01	2.943	5	5	10.2	88
								Row 2:Treated Mutant vs. Row 8:Treated Mutant	29.44	33.59	-4.146	2.943	5	5	1.409	88
								Row 2:Treated Mutant vs. Row 9:Treated Control	29.44	41.97	-12.52	2.943	5	5	4.256	88
								Row 2:Treated Mutant vs. Row 9:Treated Mutant	29.44	37.15	-7.71	2.943	5	5	2.62	88
								Row 2:Treated Mutant vs. Row 10:Treated Control	29.44	46.98	-17.53	2.943	5	5	5.958	88
								Row 2:Treated Mutant vs. Row 10:Treated Mutant	29.44	32.42	-2.98	2.943	5	5	1.013	88
								Row 2:Treated Mutant vs. Row 11:Treated Control	29.44	31.98	-2.534	2.943	5	5	0.8611	88
								Row 2:Treated Mutant vs. Row 11:Treated Mutant	29.44	18.05	11.39	2.943	5	5	3.87	88
								Row 3:Treated Control vs. Row 3:Treated Mutant	71.56	58.16	13.4	2.943	5	5	4.554	88
								Row 3:Treated Control vs. Row 4:Treated Control	71.56	51.3	20.26	2.943	5	5	6.885	88
								Row 3:Treated Control vs. Row 4:Treated Mutant	71.56	70.91	0.6461	2.943	5	5	0.2195	88
								Row 3:Treated Control vs. Row 5:Treated Control	71.56	56.37	15.19	2.943	5	5	5.162	88
								Row 3:Treated Control vs. Row 5:Treated Mutant	71.56	69.04	2.523	2.943	5	5	0.8574	88
								Row 3:Treated Control vs. Row 6:Treated Control	71.56	58.19	13.37	2.943	5	5	4.545	88
								Row 3:Treated Control vs. Row 6:Treated Mutant	71.56	53.27	18.29	2.943	5	5	6.215	88
								Row 3:Treated Control vs. Row 7:Treated Control	71.56	51.89	19.67	2.943	5	5	6.684	88
								Row 3:Treated Control vs. Row 7:Treated Mutant	71.56	33.65	37.91	2.943	5	5	12.88	88
								Row 3:Treated Control vs. Row 8:Treated Control	71.56	59.45	12.11	2.943	5	5	4.115	88
								Row 3:Treated Control vs. Row 8:Treated Mutant	71.56	33.59	37.97	2.943	5	5	12.9	88
								Row 3:Treated Control vs. Row 9:Treated Control	71.56	41.97	29.59	2.943	5	5	10.06	88
								Row 3:Treated Control vs. Row 9:Treated Mutant	71.56	37.15	34.41	2.943	5	5	11.69	88
								Row 3:Treated Control vs. Row 10:Treated Control	71.56	46.98	24.58	2.943	5	5	8.354	88
								Row 3:Treated Control vs. Row 10:Treated Mutant	71.56	32.42	39.14	2.943	5	5	13.3	88
								Row 3:Treated Control vs. Row 11:Treated Control	71.56	31.98	39.58	2.943	5	5	13.45	88
								Row 3:Treated Control vs. Row 11:Treated Mutant	71.56	18.05	53.5	2.943	5	5	18.18	88
								Row 3:Treated Mutant vs. Row 4:Treated Control	58.16	51.3	6.857	2.943	5	5	2.33	88
								Row 3:Treated Mutant vs. Row 4:Treated Mutant	58.16	70.91	-12.76	2.943	5	5	4.335	88
								Row 3:Treated Mutant vs. Row 5:Treated Control	58.16	56.37	1.787	2.943	5	5	0.6074	88
								Row 3:Treated Mutant vs. Row 5:Treated Mutant	58.16	69.04	-10.88	2.943	5	5	3.697	88
								Row 3:Treated Mutant vs. Row 6:Treated Control	58.16	58.19	-0.02792	2.943	5	5	0.009488	88
								Row 3:Treated Mutant vs. Row 6:Treated Mutant	58.16	53.27	4.887	2.943	5	5	1.661	88
								Row 3:Treated Mutant vs. Row 7:Treated Control	58.16	51.89	6.268	2.943	5	5	2.13	88
								Row 3:Treated Mutant vs. Row 7:Treated Mutant	58.16	33.65	24.51	2.943	5	5	8.328	88
								Row 3:Treated Mutant vs. Row 8:Treated Control	58.16	59.45	-1.292	2.943	5	5	0.439	88
								Row 3:Treated Mutant vs. Row 8:Treated Mutant	58.16	33.59	24.57	2.943	5	5	8.349	88
								Row 3:Treated Mutant vs. Row 9:Treated Control	58.16	41.97	16.19	2.943	5	5	5.502	88
								Row 3:Treated Mutant vs. Row 9:Treated Mutant	58.16	37.15	21	2.943	5	5	7.137	88
								Row 3:Treated Mutant vs. Row 10:Treated Control	58.16	46.98	11.18	2.943	5	5	3.8	88
								Row 3:Treated Mutant vs. Row 10:Treated Mutant	58.16	32.42	25.73	2.943	5	5	8.745	88
								Row 3:Treated Mutant vs. Row 11:Treated Control	58.16	31.98	26.18	2.943	5	5	8.896	88
								Row 3:Treated Mutant vs. Row 11:Treated Mutant	58.16	18.05	40.1	2.943	5	5	13.63	88
								Row 4:Treated Control vs. Row 4:Treated Mutant	51.3	70.91	-19.61	2.943	5	5	6.665	88
								Row 4:Treated Control vs. Row 5:Treated Control	51.3	56.37	-5.07	2.943	5	5	1.723	88
								Row 4:Treated Control vs. Row 5:Treated Mutant	51.3	69.04	-17.74	2.943	5	5	6.027	88
								Row 4:Treated Control vs. Row 6:Treated Control	51.3	58.19	-6.885	2.943	5	5	2.34	88
								Row 4:Treated Control vs. Row 6:Treated Mutant	51.3	53.27	-1.97	2.943	5	5	0.6695	88
								Row 4:Treated Control vs. Row 7:Treated Control	51.3	51.89	-0.5895	2.943	5	5	0.2003	88
								Row 4:Treated Control vs. Row 7:Treated Mutant	51.3	33.65	17.65	2.943	5	5	5.998	88
								Row 4:Treated Control vs. Row 8:Treated Control	51.3	59.45	-8.149	2.943	5	5	2.769	88
								Row 4:Treated Control vs. Row 8:Treated Mutant	51.3	33.59	17.71	2.943	5	5	6.018	88
								Row 4:Treated Control vs. Row 9:Treated Control	51.3	41.97	9.333	2.943	5	5	3.171	88
								Row 4:Treated Control vs. Row 9:Treated Mutant	51.3	37.15	14.15	2.943	5	5	4.807	88
								Row 4:Treated Control vs. Row 10:Treated Control	51.3	46.98	4.325	2.943	5	5	1.47	88
								Row 4:Treated Control vs. Row 10:Treated Mutant	51.3	32.42	18.88	2.943	5	5	6.415	88
								Row 4:Treated Control vs. Row 11:Treated Control	51.3	31.98	19.32	2.943	5	5	6.566	88
								Row 4:Treated Control vs. Row 11:Treated Mutant	51.3	18.05	33.24	2.943	5	5	11.3	88
								Row 4:Treated Mutant vs. Row 5:Treated Control	70.91	56.37	14.54	2.943	5	5	4.942	88
								Row 4:Treated Mutant vs. Row 5:Treated Mutant	70.91	69.04	1.877	2.943	5	5	0.6378	88
								Row 4:Treated Mutant vs. Row 6:Treated Control	70.91	58.19	12.73	2.943	5	5	4.325	88
								Row 4:Treated Mutant vs. Row 6:Treated Mutant	70.91	53.27	17.64	2.943	5	5	5.996	88
								Row 4:Treated Mutant vs. Row 7:Treated Control	70.91	51.89	19.02	2.943	5	5	6.465	88
								Row 4:Treated Mutant vs. Row 7:Treated Mutant	70.91	33.65	37.26	2.943	5	5	12.66	88
								Row 4:Treated Mutant vs. Row 8:Treated Control	70.91	59.45	11.46	2.943	5	5	3.896	88
								Row 4:Treated Mutant vs. Row 8:Treated Mutant	70.91	33.59	37.32	2.943	5	5	12.68	88
								Row 4:Treated Mutant vs. Row 9:Treated Control	70.91	41.97	28.95	2.943	5	5	9.836	88
								Row 4:Treated Mutant vs. Row 9:Treated Mutant	70.91	37.15	33.76	2.943	5	5	11.47	88
								Row 4:Treated Mutant vs. Row 10:Treated Control	70.91	46.98	23.94	2.943	5	5	8.135	88
								Row 4:Treated Mutant vs. Row 10:Treated Mutant	70.91	32.42	38.49	2.943	5	5	13.08	88
								Row 4:Treated Mutant vs. Row 11:Treated Control	70.91	31.98	38.94	2.943	5	5	13.23	88
								Row 4:Treated Mutant vs. Row 11:Treated Mutant	70.91	18.05	52.86	2.943	5	5	17.96	88
								Row 5:Treated Control vs. Row 5:Treated Mutant	56.37	69.04	-12.67	2.943	5	5	4.304	88
								Row 5:Treated Control vs. Row 6:Treated Control	56.37	58.19	-1.815	2.943	5	5	0.6168	88
								Row 5:Treated Control vs. Row 6:Treated Mutant	56.37	53.27	3.1	2.943	5	5	1.053	88
								Row 5:Treated Control vs. Row 7:Treated Control	56.37	51.89	4.481	2.943	5	5	1.523	88
								Row 5:Treated Control vs. Row 7:Treated Mutant	56.37	33.65	22.72	2.943	5	5	7.721	88
								Row 5:Treated Control vs. Row 8:Treated Control	56.37	59.45	-3.079	2.943	5	5	1.046	88
								Row 5:Treated Control vs. Row 8:Treated Mutant	56.37	33.59	22.78	2.943	5	5	7.741	88
								Row 5:Treated Control vs. Row 9:Treated Control	56.37	41.97	14.4	2.943	5	5	4.894	88
								Row 5:Treated Control vs. Row 9:Treated Mutant	56.37	37.15	19.22	2.943	5	5	6.53	88
								Row 5:Treated Control vs. Row 10:Treated Control	56.37	46.98	9.395	2.943	5	5	3.192	88
								Row 5:Treated Control vs. Row 10:Treated Mutant	56.37	32.42	23.95	2.943	5	5	8.137	88
								Row 5:Treated Control vs. Row 11:Treated Control	56.37	31.98	24.39	2.943	5	5	8.289	88
								Row 5:Treated Control vs. Row 11:Treated Mutant	56.37	18.05	38.31	2.943	5	5	13.02	88
								Row 5:Treated Mutant vs. Row 6:Treated Control	69.04	58.19	10.85	2.943	5	5	3.688	88
								Row 5:Treated Mutant vs. Row 6:Treated Mutant	69.04	53.27	15.77	2.943	5	5	5.358	88
								Row 5:Treated Mutant vs. Row 7:Treated Control	69.04	51.89	17.15	2.943	5	5	5.827	88
								Row 5:Treated Mutant vs. Row 7:Treated Mutant	69.04	33.65	35.39	2.943	5	5	12.03	88
								Row 5:Treated Mutant vs. Row 8:Treated Control	69.04	59.45	9.587	2.943	5	5	3.258	88
								Row 5:Treated Mutant vs. Row 8:Treated Mutant	69.04	33.59	35.45	2.943	5	5	12.05	88
								Row 5:Treated Mutant vs. Row 9:Treated Control	69.04	41.97	27.07	2.943	5	5	9.199	88
								Row 5:Treated Mutant vs. Row 9:Treated Mutant	69.04	37.15	31.88	2.943	5	5	10.83	88
								Row 5:Treated Mutant vs. Row 10:Treated Control	69.04	46.98	22.06	2.943	5	5	7.497	88
								Row 5:Treated Mutant vs. Row 10:Treated Mutant	69.04	32.42	36.61	2.943	5	5	12.44	88
								Row 5:Treated Mutant vs. Row 11:Treated Control	69.04	31.98	37.06	2.943	5	5	12.59	88
								Row 5:Treated Mutant vs. Row 11:Treated Mutant	69.04	18.05	50.98	2.943	5	5	17.32	88
								Row 6:Treated Control vs. Row 6:Treated Mutant	58.19	53.27	4.915	2.943	5	5	1.67	88
								Row 6:Treated Control vs. Row 7:Treated Control	58.19	51.89	6.296	2.943	5	5	2.139	88
								Row 6:Treated Control vs. Row 7:Treated Mutant	58.19	33.65	24.54	2.943	5	5	8.338	88
								Row 6:Treated Control vs. Row 8:Treated Control	58.19	59.45	-1.264	2.943	5	5	0.4296	88
								Row 6:Treated Control vs. Row 8:Treated Mutant	58.19	33.59	24.6	2.943	5	5	8.358	88
								Row 6:Treated Control vs. Row 9:Treated Control	58.19	41.97	16.22	2.943	5	5	5.511	88
								Row 6:Treated Control vs. Row 9:Treated Mutant	58.19	37.15	21.03	2.943	5	5	7.147	88
								Row 6:Treated Control vs. Row 10:Treated Control	58.19	46.98	11.21	2.943	5	5	3.809	88
								Row 6:Treated Control vs. Row 10:Treated Mutant	58.19	32.42	25.76	2.943	5	5	8.754	88
								Row 6:Treated Control vs. Row 11:Treated Control	58.19	31.98	26.21	2.943	5	5	8.906	88
								Row 6:Treated Control vs. Row 11:Treated Mutant	58.19	18.05	40.13	2.943	5	5	13.64	88
								Row 6:Treated Mutant vs. Row 7:Treated Control	53.27	51.89	1.381	2.943	5	5	0.4692	88
								Row 6:Treated Mutant vs. Row 7:Treated Mutant	53.27	33.65	19.62	2.943	5	5	6.667	88
								Row 6:Treated Mutant vs. Row 8:Treated Control	53.27	59.45	-6.179	2.943	5	5	2.1	88
								Row 6:Treated Mutant vs. Row 8:Treated Mutant	53.27	33.59	19.68	2.943	5	5	6.688	88
								Row 6:Treated Mutant vs. Row 9:Treated Control	53.27	41.97	11.3	2.943	5	5	3.841	88
								Row 6:Treated Mutant vs. Row 9:Treated Mutant	53.27	37.15	16.12	2.943	5	5	5.477	88
								Row 6:Treated Mutant vs. Row 10:Treated Control	53.27	46.98	6.295	2.943	5	5	2.139	88
								Row 6:Treated Mutant vs. Row 10:Treated Mutant	53.27	32.42	20.85	2.943	5	5	7.084	88
								Row 6:Treated Mutant vs. Row 11:Treated Control	53.27	31.98	21.29	2.943	5	5	7.236	88
								Row 6:Treated Mutant vs. Row 11:Treated Mutant	53.27	18.05	35.22	2.943	5	5	11.97	88
								Row 7:Treated Control vs. Row 7:Treated Mutant	51.89	33.65	18.24	2.943	5	5	6.198	88
								Row 7:Treated Control vs. Row 8:Treated Control	51.89	59.45	-7.56	2.943	5	5	2.569	88
								Row 7:Treated Control vs. Row 8:Treated Mutant	51.89	33.59	18.3	2.943	5	5	6.219	88
								Row 7:Treated Control vs. Row 9:Treated Control	51.89	41.97	9.922	2.943	5	5	3.372	88
								Row 7:Treated Control vs. Row 9:Treated Mutant	51.89	37.15	14.74	2.943	5	5	5.008	88
								Row 7:Treated Control vs. Row 10:Treated Control	51.89	46.98	4.914	2.943	5	5	1.67	88
								Row 7:Treated Control vs. Row 10:Treated Mutant	51.89	32.42	19.47	2.943	5	5	6.615	88
								Row 7:Treated Control vs. Row 11:Treated Control	51.89	31.98	19.91	2.943	5	5	6.767	88
								Row 7:Treated Control vs. Row 11:Treated Mutant	51.89	18.05	33.83	2.943	5	5	11.5	88
								Row 7:Treated Mutant vs. Row 8:Treated Control	33.65	59.45	-25.8	2.943	5	5	8.767	88
								Row 7:Treated Mutant vs. Row 8:Treated Mutant	33.65	33.59	0.06036	2.943	5	5	0.02051	88
								Row 7:Treated Mutant vs. Row 9:Treated Control	33.65	41.97	-8.318	2.943	5	5	2.826	88
								Row 7:Treated Mutant vs. Row 9:Treated Mutant	33.65	37.15	-3.504	2.943	5	5	1.191	88
								Row 7:Treated Mutant vs. Row 10:Treated Control	33.65	46.98	-13.33	2.943	5	5	4.528	88
								Row 7:Treated Mutant vs. Row 10:Treated Mutant	33.65	32.42	1.226	2.943	5	5	0.4168	88
								Row 7:Treated Mutant vs. Row 11:Treated Control	33.65	31.98	1.673	2.943	5	5	0.5684	88
								Row 7:Treated Mutant vs. Row 11:Treated Mutant	33.65	18.05	15.59	2.943	5	5	5.299	88
								Row 8:Treated Control vs. Row 8:Treated Mutant	59.45	33.59	25.86	2.943	5	5	8.788	88
								Row 8:Treated Control vs. Row 9:Treated Control	59.45	41.97	17.48	2.943	5	5	5.941	88
								Row 8:Treated Control vs. Row 9:Treated Mutant	59.45	37.15	22.3	2.943	5	5	7.576	88
								Row 8:Treated Control vs. Row 10:Treated Control	59.45	46.98	12.47	2.943	5	5	4.239	88
								Row 8:Treated Control vs. Row 10:Treated Mutant	59.45	32.42	27.03	2.943	5	5	9.184	88
								Row 8:Treated Control vs. Row 11:Treated Control	59.45	31.98	27.47	2.943	5	5	9.335	88
								Row 8:Treated Control vs. Row 11:Treated Mutant	59.45	18.05	41.39	2.943	5	5	14.07	88
								Row 8:Treated Mutant vs. Row 9:Treated Control	33.59	41.97	-8.378	2.943	5	5	2.847	88
								Row 8:Treated Mutant vs. Row 9:Treated Mutant	33.59	37.15	-3.564	2.943	5	5	1.211	88
								Row 8:Treated Mutant vs. Row 10:Treated Control	33.59	46.98	-13.39	2.943	5	5	4.549	88
								Row 8:Treated Mutant vs. Row 10:Treated Mutant	33.59	32.42	1.166	2.943	5	5	0.3963	88
								Row 8:Treated Mutant vs. Row 11:Treated Control	33.59	31.98	1.612	2.943	5	5	0.5479	88
								Row 8:Treated Mutant vs. Row 11:Treated Mutant	33.59	18.05	15.53	2.943	5	5	5.279	88
								Row 9:Treated Control vs. Row 9:Treated Mutant	41.97	37.15	4.814	2.943	5	5	1.636	88
								Row 9:Treated Control vs. Row 10:Treated Control	41.97	46.98	-5.008	2.943	5	5	1.702	88
								Row 9:Treated Control vs. Row 10:Treated Mutant	41.97	32.42	9.544	2.943	5	5	3.243	88
								Row 9:Treated Control vs. Row 11:Treated Control	41.97	31.98	9.99	2.943	5	5	3.395	88
								Row 9:Treated Control vs. Row 11:Treated Mutant	41.97	18.05	23.91	2.943	5	5	8.126	88
								Row 9:Treated Mutant vs. Row 10:Treated Control	37.15	46.98	-9.822	2.943	5	5	3.338	88
								Row 9:Treated Mutant vs. Row 10:Treated Mutant	37.15	32.42	4.73	2.943	5	5	1.607	88
								Row 9:Treated Mutant vs. Row 11:Treated Control	37.15	31.98	5.176	2.943	5	5	1.759	88
								Row 9:Treated Mutant vs. Row 11:Treated Mutant	37.15	18.05	19.1	2.943	5	5	6.49	88
								Row 10:Treated Control vs. Row 10:Treated Mutant	46.98	32.42	14.55	2.943	5	5	4.945	88
								Row 10:Treated Control vs. Row 11:Treated Control	46.98	31.98	15	2.943	5	5	5.097	88
								Row 10:Treated Control vs. Row 11:Treated Mutant	46.98	18.05	28.92	2.943	5	5	9.827	88
								Row 10:Treated Mutant vs. Row 11:Treated Control	32.42	31.98	0.4462	2.943	5	5	0.1516	88
								Row 10:Treated Mutant vs. Row 11:Treated Mutant	32.42	18.05	14.37	2.943	5	5	4.882	88
								Row 11:Treated Control vs. Row 11:Treated Mutant	31.98	18.05	13.92	2.943	5	5	4.731	88

## Sheet: Fig 6C & & 7C
Table Analyzed	Fig-6C & 7C							Compare cell means regardless of rows and columns
Two-way ANOVA	Ordinary							Number of families	1
Alpha	0.05							Number of comparisons per family	190
								Alpha	0.05
Source of Variation	% of total variation	P value	P value summary	Significant?
Interaction	21.36	<0.001	***	Yes				Šídák's multiple comparisons test	Mean Diff.	95.00% CI of diff.	Below threshold?	Summary	Adjusted P Value
Concentration	47.14	<0.001	***	Yes
Cell type	1.115	0.09	ns	No				0.2:Control-14DIV vs. 0.2:Control-21DIV	-8.964	-27.47 to 9.541	No	ns	>0.99
								0.2:Control-14DIV vs. 0.4:Control-14DIV	2.094	-16.41 to 20.60	No	ns	>0.99
ANOVA table	SS	DF	MS	F (DFn, DFd)	P value			0.2:Control-14DIV vs. 0.4:Control-21DIV	-4.396	-22.90 to 14.11	No	ns	>0.99
Interaction	3315	9	368.3	F (9, 80) = 6.251	P<0.001			0.2:Control-14DIV vs. 0.6:Control-14DIV	10.41	-8.099 to 28.91	No	ns	>0.99
Concentration	7315	9	812.7	F (9, 80) = 13.79	P<0.001			0.2:Control-14DIV vs. 0.6:Control-21DIV	15.86	-2.641 to 34.37	No	ns	0.26
Cell type	173	1	173	F (1, 80) = 2.936	P=0.09			0.2:Control-14DIV vs. 0.8:Control-14DIV	7.161	-11.34 to 25.67	No	ns	>0.99
Residual	4714	80	58.92					0.2:Control-14DIV vs. 0.8:Control-21DIV	10.79	-7.711 to 29.30	No	ns	>0.99
								0.2:Control-14DIV vs. 1.0:Control-14DIV	15.77	-2.735 to 34.27	No	ns	0.28
Difference between column means								0.2:Control-14DIV vs. 1.0:Control-21DIV	8.979	-9.527 to 27.48	No	ns	>0.99
Mean of Control-14DIV	-7.376							0.2:Control-14DIV vs. 1.2:Control-14DIV	6.004	-12.50 to 24.51	No	ns	>0.99
Mean of Control-21DIV	-10.01							0.2:Control-14DIV vs. 1.2:Control-21DIV	15.27	-3.231 to 33.78	No	ns	0.36
Difference between means	2.63							0.2:Control-14DIV vs. 1.4:Control-14DIV	17.38	-1.123 to 35.89	No	ns	0.11
SE of difference	1.535							0.2:Control-14DIV vs. 1.4:Control-21DIV	7.715	-10.79 to 26.22	No	ns	>0.99
95% CI of difference	-0.4248 to 5.686							0.2:Control-14DIV vs. 1.6:Control-14DIV	1.237	-17.27 to 19.74	No	ns	>0.99
								0.2:Control-14DIV vs. 1.6:Control-21DIV	25.2	6.692 to 43.70	Yes	***	<0.001
Data summary								0.2:Control-14DIV vs. 1.8:Control-14DIV	24.56	6.059 to 43.07	Yes	***	<0.001
Number of columns (Cell type )	2							0.2:Control-14DIV vs. 1.8:Control-21DIV	20.19	1.683 to 38.69	Yes	*	0.02
Number of rows (Concentration)	10							0.2:Control-14DIV vs. 2.0:Control-14DIV	14.92	-3.590 to 33.42	No	ns	0.42
Number of values	100							0.2:Control-14DIV vs. 2.0:Control-21DIV	35.19	16.68 to 53.69	Yes	***	<0.001
								0.2:Control-21DIV vs. 0.4:Control-14DIV	11.06	-7.447 to 29.56	No	ns	>0.99
								0.2:Control-21DIV vs. 0.4:Control-21DIV	4.568	-13.94 to 23.07	No	ns	>0.99
								0.2:Control-21DIV vs. 0.6:Control-14DIV	19.37	0.8651 to 37.88	Yes	*	0.03
								0.2:Control-21DIV vs. 0.6:Control-21DIV	24.83	6.323 to 43.33	Yes	***	<0.001
								0.2:Control-21DIV vs. 0.8:Control-14DIV	16.13	-2.380 to 34.63	No	ns	0.23
Test for normal distribution								0.2:Control-21DIV vs. 0.8:Control-21DIV	19.76	1.253 to 38.26	Yes	*	0.02
	Shapiro-Wilk test							0.2:Control-21DIV vs. 1.0:Control-14DIV	24.73	6.229 to 43.24	Yes	***	<0.001
	W	0.9447	0.9768					0.2:Control-21DIV vs. 1.0:Control-21DIV	17.94	-0.5624 to 36.45	No	ns	0.07
	P value	0.61	0.95					0.2:Control-21DIV vs. 1.2:Control-14DIV	14.97	-3.537 to 33.47	No	ns	0.41
	Passed normality test (alpha=0.05)?	Yes	Yes					0.2:Control-21DIV vs. 1.2:Control-21DIV	24.24	5.734 to 42.74	Yes	***	<0.001
	P value summary	ns	ns					0.2:Control-21DIV vs. 1.4:Control-14DIV	26.35	7.841 to 44.85	Yes	***	<0.001
								0.2:Control-21DIV vs. 1.4:Control-21DIV	16.68	-1.826 to 35.18	No	ns	0.16
	Number of values	10	10					0.2:Control-21DIV vs. 1.6:Control-14DIV	10.2	-8.304 to 28.71	No	ns	>0.99
								0.2:Control-21DIV vs. 1.6:Control-21DIV	34.16	15.66 to 52.67	Yes	***	<0.001
								0.2:Control-21DIV vs. 1.8:Control-14DIV	33.53	15.02 to 52.03	Yes	***	<0.001
								0.2:Control-21DIV vs. 1.8:Control-21DIV	29.15	10.65 to 47.66	Yes	***	<0.001
								0.2:Control-21DIV vs. 2.0:Control-14DIV	23.88	5.374 to 42.38	Yes	***	<0.001
								0.2:Control-21DIV vs. 2.0:Control-21DIV	44.15	25.65 to 62.66	Yes	***	<0.001
								0.4:Control-14DIV vs. 0.4:Control-21DIV	-6.49	-25.00 to 12.02	No	ns	>0.99
								0.4:Control-14DIV vs. 0.6:Control-14DIV	8.312	-10.19 to 26.82	No	ns	>0.99
								0.4:Control-14DIV vs. 0.6:Control-21DIV	13.77	-4.735 to 32.28	No	ns	0.67
								0.4:Control-14DIV vs. 0.8:Control-14DIV	5.067	-13.44 to 23.57	No	ns	>0.99
								0.4:Control-14DIV vs. 0.8:Control-21DIV	8.7	-9.805 to 27.21	No	ns	>0.99
								0.4:Control-14DIV vs. 1.0:Control-14DIV	13.68	-4.830 to 32.18	No	ns	0.69
								0.4:Control-14DIV vs. 1.0:Control-21DIV	6.885	-11.62 to 25.39	No	ns	>0.99
								0.4:Control-14DIV vs. 1.2:Control-14DIV	3.91	-14.59 to 22.42	No	ns	>0.99
								0.4:Control-14DIV vs. 1.2:Control-21DIV	13.18	-5.325 to 31.69	No	ns	0.79
								0.4:Control-14DIV vs. 1.4:Control-14DIV	15.29	-3.217 to 33.79	No	ns	0.35
								0.4:Control-14DIV vs. 1.4:Control-21DIV	5.621	-12.88 to 24.13	No	ns	>0.99
								0.4:Control-14DIV vs. 1.6:Control-14DIV	-0.8572	-19.36 to 17.65	No	ns	>0.99
								0.4:Control-14DIV vs. 1.6:Control-21DIV	23.1	4.597 to 41.61	Yes	**	0.002
								0.4:Control-14DIV vs. 1.8:Control-14DIV	22.47	3.964 to 40.97	Yes	**	0.003
								0.4:Control-14DIV vs. 1.8:Control-21DIV	18.09	-0.4107 to 36.60	No	ns	0.07
								0.4:Control-14DIV vs. 2.0:Control-14DIV	12.82	-5.684 to 31.33	No	ns	0.85
								0.4:Control-14DIV vs. 2.0:Control-21DIV	33.09	14.59 to 51.60	Yes	***	<0.001
								0.4:Control-21DIV vs. 0.6:Control-14DIV	14.8	-3.703 to 33.31	No	ns	0.45
								0.4:Control-21DIV vs. 0.6:Control-21DIV	20.26	1.755 to 38.77	Yes	*	0.01
								0.4:Control-21DIV vs. 0.8:Control-14DIV	11.56	-6.948 to 30.06	No	ns	0.98
								0.4:Control-21DIV vs. 0.8:Control-21DIV	15.19	-3.315 to 33.70	No	ns	0.37
								0.4:Control-21DIV vs. 1.0:Control-14DIV	20.17	1.661 to 38.67	Yes	*	0.02
								0.4:Control-21DIV vs. 1.0:Control-21DIV	13.37	-5.130 to 31.88	No	ns	0.75
								0.4:Control-21DIV vs. 1.2:Control-14DIV	10.4	-8.105 to 28.91	No	ns	>0.99
								0.4:Control-21DIV vs. 1.2:Control-21DIV	19.67	1.165 to 38.18	Yes	*	0.02
								0.4:Control-21DIV vs. 1.4:Control-14DIV	21.78	3.273 to 40.28	Yes	**	0.005
								0.4:Control-21DIV vs. 1.4:Control-21DIV	12.11	-6.395 to 30.62	No	ns	0.94
								0.4:Control-21DIV vs. 1.6:Control-14DIV	5.633	-12.87 to 24.14	No	ns	>0.99
								0.4:Control-21DIV vs. 1.6:Control-21DIV	29.59	11.09 to 48.10	Yes	***	<0.001
								0.4:Control-21DIV vs. 1.8:Control-14DIV	28.96	10.45 to 47.46	Yes	***	<0.001
								0.4:Control-21DIV vs. 1.8:Control-21DIV	24.58	6.079 to 43.09	Yes	***	<0.001
								0.4:Control-21DIV vs. 2.0:Control-14DIV	19.31	0.8063 to 37.82	Yes	*	0.03
								0.4:Control-21DIV vs. 2.0:Control-21DIV	39.58	21.08 to 58.09	Yes	***	<0.001
								0.6:Control-14DIV vs. 0.6:Control-21DIV	5.458	-13.05 to 23.96	No	ns	>0.99
								0.6:Control-14DIV vs. 0.8:Control-14DIV	-3.245	-21.75 to 15.26	No	ns	>0.99
								0.6:Control-14DIV vs. 0.8:Control-21DIV	0.3878	-18.12 to 18.89	No	ns	>0.99
								0.6:Control-14DIV vs. 1.0:Control-14DIV	5.364	-13.14 to 23.87	No	ns	>0.99
								0.6:Control-14DIV vs. 1.0:Control-21DIV	-1.427	-19.93 to 17.08	No	ns	>0.99
								0.6:Control-14DIV vs. 1.2:Control-14DIV	-4.402	-22.91 to 14.10	No	ns	>0.99
								0.6:Control-14DIV vs. 1.2:Control-21DIV	4.868	-13.64 to 23.37	No	ns	>0.99
								0.6:Control-14DIV vs. 1.4:Control-14DIV	6.976	-11.53 to 25.48	No	ns	>0.99
								0.6:Control-14DIV vs. 1.4:Control-21DIV	-2.692	-21.20 to 15.81	No	ns	>0.99
								0.6:Control-14DIV vs. 1.6:Control-14DIV	-9.169	-27.67 to 9.336	No	ns	>0.99
								0.6:Control-14DIV vs. 1.6:Control-21DIV	14.79	-3.715 to 33.30	No	ns	0.45
								0.6:Control-14DIV vs. 1.8:Control-14DIV	14.16	-4.348 to 32.66	No	ns	0.58
								0.6:Control-14DIV vs. 1.8:Control-21DIV	9.782	-8.723 to 28.29	No	ns	>0.99
								0.6:Control-14DIV vs. 2.0:Control-14DIV	4.509	-14.00 to 23.01	No	ns	>0.99
								0.6:Control-14DIV vs. 2.0:Control-21DIV	24.78	6.276 to 43.29	Yes	***	<0.001
								0.6:Control-21DIV vs. 0.8:Control-14DIV	-8.703	-27.21 to 9.802	No	ns	>0.99
								0.6:Control-21DIV vs. 0.8:Control-21DIV	-5.07	-23.58 to 13.44	No	ns	>0.99
								0.6:Control-21DIV vs. 1.0:Control-14DIV	-0.09431	-18.60 to 18.41	No	ns	>0.99
								0.6:Control-21DIV vs. 1.0:Control-21DIV	-6.885	-25.39 to 11.62	No	ns	>0.99
								0.6:Control-21DIV vs. 1.2:Control-14DIV	-9.86	-28.36 to 8.646	No	ns	>0.99
								0.6:Control-21DIV vs. 1.2:Control-21DIV	-0.5895	-19.09 to 17.92	No	ns	>0.99
								0.6:Control-21DIV vs. 1.4:Control-14DIV	1.518	-16.99 to 20.02	No	ns	>0.99
								0.6:Control-21DIV vs. 1.4:Control-21DIV	-8.149	-26.65 to 10.36	No	ns	>0.99
								0.6:Control-21DIV vs. 1.6:Control-14DIV	-14.63	-33.13 to 3.878	No	ns	0.48
								0.6:Control-21DIV vs. 1.6:Control-21DIV	9.333	-9.172 to 27.84	No	ns	>0.99
								0.6:Control-21DIV vs. 1.8:Control-14DIV	8.7	-9.806 to 27.20	No	ns	>0.99
								0.6:Control-21DIV vs. 1.8:Control-21DIV	4.325	-14.18 to 22.83	No	ns	>0.99
								0.6:Control-21DIV vs. 2.0:Control-14DIV	-0.9485	-19.45 to 17.56	No	ns	>0.99
								0.6:Control-21DIV vs. 2.0:Control-21DIV	19.32	0.8179 to 37.83	Yes	*	0.03
								0.8:Control-14DIV vs. 0.8:Control-21DIV	3.633	-14.87 to 22.14	No	ns	>0.99
								0.8:Control-14DIV vs. 1.0:Control-14DIV	8.609	-9.897 to 27.11	No	ns	>0.99
								0.8:Control-14DIV vs. 1.0:Control-21DIV	1.817	-16.69 to 20.32	No	ns	>0.99
								0.8:Control-14DIV vs. 1.2:Control-14DIV	-1.157	-19.66 to 17.35	No	ns	>0.99
								0.8:Control-14DIV vs. 1.2:Control-21DIV	8.113	-10.39 to 26.62	No	ns	>0.99
								0.8:Control-14DIV vs. 1.4:Control-14DIV	10.22	-8.284 to 28.73	No	ns	>0.99
								0.8:Control-14DIV vs. 1.4:Control-21DIV	0.5534	-17.95 to 19.06	No	ns	>0.99
								0.8:Control-14DIV vs. 1.6:Control-14DIV	-5.924	-24.43 to 12.58	No	ns	>0.99
								0.8:Control-14DIV vs. 1.6:Control-21DIV	18.04	-0.4697 to 36.54	No	ns	0.07
								0.8:Control-14DIV vs. 1.8:Control-14DIV	17.4	-1.103 to 35.91	No	ns	0.1
								0.8:Control-14DIV vs. 1.8:Control-21DIV	13.03	-5.478 to 31.53	No	ns	0.82
								0.8:Control-14DIV vs. 2.0:Control-14DIV	7.754	-10.75 to 26.26	No	ns	>0.99
								0.8:Control-14DIV vs. 2.0:Control-21DIV	28.03	9.521 to 46.53	Yes	***	<0.001
								0.8:Control-21DIV vs. 1.0:Control-14DIV	4.976	-13.53 to 23.48	No	ns	>0.99
								0.8:Control-21DIV vs. 1.0:Control-21DIV	-1.815	-20.32 to 16.69	No	ns	>0.99
								0.8:Control-21DIV vs. 1.2:Control-14DIV	-4.79	-23.29 to 13.72	No	ns	>0.99
								0.8:Control-21DIV vs. 1.2:Control-21DIV	4.481	-14.02 to 22.99	No	ns	>0.99
								0.8:Control-21DIV vs. 1.4:Control-14DIV	6.588	-11.92 to 25.09	No	ns	>0.99
								0.8:Control-21DIV vs. 1.4:Control-21DIV	-3.079	-21.58 to 15.43	No	ns	>0.99
								0.8:Control-21DIV vs. 1.6:Control-14DIV	-9.557	-28.06 to 8.948	No	ns	>0.99
								0.8:Control-21DIV vs. 1.6:Control-21DIV	14.4	-4.102 to 32.91	No	ns	0.53
								0.8:Control-21DIV vs. 1.8:Control-14DIV	13.77	-4.735 to 32.28	No	ns	0.67
								0.8:Control-21DIV vs. 1.8:Control-21DIV	9.395	-9.111 to 27.90	No	ns	>0.99
								0.8:Control-21DIV vs. 2.0:Control-14DIV	4.122	-14.38 to 22.63	No	ns	>0.99
								0.8:Control-21DIV vs. 2.0:Control-21DIV	24.39	5.888 to 42.90	Yes	***	<0.001
								1.0:Control-14DIV vs. 1.0:Control-21DIV	-6.791	-25.30 to 11.71	No	ns	>0.99
								1.0:Control-14DIV vs. 1.2:Control-14DIV	-9.765	-28.27 to 8.740	No	ns	>0.99
								1.0:Control-14DIV vs. 1.2:Control-21DIV	-0.4952	-19.00 to 18.01	No	ns	>0.99
								1.0:Control-14DIV vs. 1.4:Control-14DIV	1.612	-16.89 to 20.12	No	ns	>0.99
								1.0:Control-14DIV vs. 1.4:Control-21DIV	-8.055	-26.56 to 10.45	No	ns	>0.99
								1.0:Control-14DIV vs. 1.6:Control-14DIV	-14.53	-33.04 to 3.972	No	ns	0.5
								1.0:Control-14DIV vs. 1.6:Control-21DIV	9.427	-9.078 to 27.93	No	ns	>0.99
								1.0:Control-14DIV vs. 1.8:Control-14DIV	8.794	-9.711 to 27.30	No	ns	>0.99
								1.0:Control-14DIV vs. 1.8:Control-21DIV	4.419	-14.09 to 22.92	No	ns	>0.99
								1.0:Control-14DIV vs. 2.0:Control-14DIV	-0.8542	-19.36 to 17.65	No	ns	>0.99
								1.0:Control-14DIV vs. 2.0:Control-21DIV	19.42	0.9122 to 37.92	Yes	*	0.03
								1.0:Control-21DIV vs. 1.2:Control-14DIV	-2.974	-21.48 to 15.53	No	ns	>0.99
								1.0:Control-21DIV vs. 1.2:Control-21DIV	6.296	-12.21 to 24.80	No	ns	>0.99
								1.0:Control-21DIV vs. 1.4:Control-14DIV	8.403	-10.10 to 26.91	No	ns	>0.99
								1.0:Control-21DIV vs. 1.4:Control-21DIV	-1.264	-19.77 to 17.24	No	ns	>0.99
								1.0:Control-21DIV vs. 1.6:Control-14DIV	-7.742	-26.25 to 10.76	No	ns	>0.99
								1.0:Control-21DIV vs. 1.6:Control-21DIV	16.22	-2.287 to 34.72	No	ns	0.21
								1.0:Control-21DIV vs. 1.8:Control-14DIV	15.59	-2.920 to 34.09	No	ns	0.3
								1.0:Control-21DIV vs. 1.8:Control-21DIV	11.21	-7.295 to 29.72	No	ns	0.99
								1.0:Control-21DIV vs. 2.0:Control-14DIV	5.937	-12.57 to 24.44	No	ns	>0.99
								1.0:Control-21DIV vs. 2.0:Control-21DIV	26.21	7.703 to 44.71	Yes	***	<0.001
								1.2:Control-14DIV vs. 1.2:Control-21DIV	9.27	-9.235 to 27.78	No	ns	>0.99
								1.2:Control-14DIV vs. 1.4:Control-14DIV	11.38	-7.128 to 29.88	No	ns	0.98
								1.2:Control-14DIV vs. 1.4:Control-21DIV	1.71	-16.80 to 20.22	No	ns	>0.99
								1.2:Control-14DIV vs. 1.6:Control-14DIV	-4.767	-23.27 to 13.74	No	ns	>0.99
								1.2:Control-14DIV vs. 1.6:Control-21DIV	19.19	0.6872 to 37.70	Yes	*	0.03
								1.2:Control-14DIV vs. 1.8:Control-14DIV	18.56	0.05415 to 37.06	Yes	*	0.05
								1.2:Control-14DIV vs. 1.8:Control-21DIV	14.18	-4.321 to 32.69	No	ns	0.58
								1.2:Control-14DIV vs. 2.0:Control-14DIV	8.911	-9.594 to 27.42	No	ns	>0.99
								1.2:Control-14DIV vs. 2.0:Control-21DIV	29.18	10.68 to 47.69	Yes	***	<0.001
								1.2:Control-21DIV vs. 1.4:Control-14DIV	2.107	-16.40 to 20.61	No	ns	>0.99
								1.2:Control-21DIV vs. 1.4:Control-21DIV	-7.56	-26.07 to 10.95	No	ns	>0.99
								1.2:Control-21DIV vs. 1.6:Control-14DIV	-14.04	-32.54 to 4.468	No	ns	0.61
								1.2:Control-21DIV vs. 1.6:Control-21DIV	9.922	-8.583 to 28.43	No	ns	>0.99
								1.2:Control-21DIV vs. 1.8:Control-14DIV	9.289	-9.216 to 27.79	No	ns	>0.99
								1.2:Control-21DIV vs. 1.8:Control-21DIV	4.914	-13.59 to 23.42	No	ns	>0.99
								1.2:Control-21DIV vs. 2.0:Control-14DIV	-0.3591	-18.86 to 18.15	No	ns	>0.99
								1.2:Control-21DIV vs. 2.0:Control-21DIV	19.91	1.407 to 38.42	Yes	*	0.02
								1.4:Control-14DIV vs. 1.4:Control-21DIV	-9.667	-28.17 to 8.838	No	ns	>0.99
								1.4:Control-14DIV vs. 1.6:Control-14DIV	-16.15	-34.65 to 2.360	No	ns	0.22
								1.4:Control-14DIV vs. 1.6:Control-21DIV	7.815	-10.69 to 26.32	No	ns	>0.99
								1.4:Control-14DIV vs. 1.8:Control-14DIV	7.182	-11.32 to 25.69	No	ns	>0.99
								1.4:Control-14DIV vs. 1.8:Control-21DIV	2.807	-15.70 to 21.31	No	ns	>0.99
								1.4:Control-14DIV vs. 2.0:Control-14DIV	-2.466	-20.97 to 16.04	No	ns	>0.99
								1.4:Control-14DIV vs. 2.0:Control-21DIV	17.81	-0.7001 to 36.31	No	ns	0.08
								1.4:Control-21DIV vs. 1.6:Control-14DIV	-6.478	-24.98 to 12.03	No	ns	>0.99
								1.4:Control-21DIV vs. 1.6:Control-21DIV	17.48	-1.023 to 35.99	No	ns	0.1
								1.4:Control-21DIV vs. 1.8:Control-14DIV	16.85	-1.656 to 35.35	No	ns	0.15
								1.4:Control-21DIV vs. 1.8:Control-21DIV	12.47	-6.031 to 30.98	No	ns	0.9
								1.4:Control-21DIV vs. 2.0:Control-14DIV	7.201	-11.30 to 25.71	No	ns	>0.99
								1.4:Control-21DIV vs. 2.0:Control-21DIV	27.47	8.967 to 45.98	Yes	***	<0.001
								1.6:Control-14DIV vs. 1.6:Control-21DIV	23.96	5.455 to 42.47	Yes	***	<0.001
								1.6:Control-14DIV vs. 1.8:Control-14DIV	23.33	4.822 to 41.83	Yes	**	0.001
								1.6:Control-14DIV vs. 1.8:Control-21DIV	18.95	0.4464 to 37.46	Yes	*	0.04
								1.6:Control-14DIV vs. 2.0:Control-14DIV	13.68	-4.827 to 32.18	No	ns	0.69
								1.6:Control-14DIV vs. 2.0:Control-21DIV	33.95	15.45 to 52.46	Yes	***	<0.001
								1.6:Control-21DIV vs. 1.8:Control-14DIV	-0.633	-19.14 to 17.87	No	ns	>0.99
								1.6:Control-21DIV vs. 1.8:Control-21DIV	-5.008	-23.51 to 13.50	No	ns	>0.99
								1.6:Control-21DIV vs. 2.0:Control-14DIV	-10.28	-28.79 to 8.224	No	ns	>0.99
								1.6:Control-21DIV vs. 2.0:Control-21DIV	9.99	-8.515 to 28.50	No	ns	>0.99
								1.8:Control-14DIV vs. 1.8:Control-21DIV	-4.375	-22.88 to 14.13	No	ns	>0.99
								1.8:Control-14DIV vs. 2.0:Control-14DIV	-9.648	-28.15 to 8.857	No	ns	>0.99
								1.8:Control-14DIV vs. 2.0:Control-21DIV	10.62	-7.882 to 29.13	No	ns	>0.99
								1.8:Control-21DIV vs. 2.0:Control-14DIV	-5.273	-23.78 to 13.23	No	ns	>0.99
								1.8:Control-21DIV vs. 2.0:Control-21DIV	15	-3.507 to 33.50	No	ns	0.41
								2.0:Control-14DIV vs. 2.0:Control-21DIV	20.27	1.766 to 38.78	Yes	*	0.01
								Test details	Mean 1	Mean 2	Mean Diff.	SE of diff.	N1	N2	t	DF
								0.2:Control-14DIV vs. 0.2:Control-21DIV	2.577	11.54	-8.964	4.855	5	5	1.846	80
								0.2:Control-14DIV vs. 0.4:Control-14DIV	2.577	0.4828	2.094	4.855	5	5	0.4313	80
								0.2:Control-14DIV vs. 0.4:Control-21DIV	2.577	6.973	-4.396	4.855	5	5	0.9055	80
								0.2:Control-14DIV vs. 0.6:Control-14DIV	2.577	-7.829	10.41	4.855	5	5	2.143	80
								0.2:Control-14DIV vs. 0.6:Control-21DIV	2.577	-13.29	15.86	4.855	5	5	3.268	80
								0.2:Control-14DIV vs. 0.8:Control-14DIV	2.577	-4.584	7.161	4.855	5	5	1.475	80
								0.2:Control-14DIV vs. 0.8:Control-21DIV	2.577	-8.217	10.79	4.855	5	5	2.223	80
								0.2:Control-14DIV vs. 1.0:Control-14DIV	2.577	-13.19	15.77	4.855	5	5	3.248	80
								0.2:Control-14DIV vs. 1.0:Control-21DIV	2.577	-6.402	8.979	4.855	5	5	1.849	80
								0.2:Control-14DIV vs. 1.2:Control-14DIV	2.577	-3.427	6.004	4.855	5	5	1.237	80
								0.2:Control-14DIV vs. 1.2:Control-21DIV	2.577	-12.7	15.27	4.855	5	5	3.146	80
								0.2:Control-14DIV vs. 1.4:Control-14DIV	2.577	-14.81	17.38	4.855	5	5	3.58	80
								0.2:Control-14DIV vs. 1.4:Control-21DIV	2.577	-5.138	7.715	4.855	5	5	1.589	80
								0.2:Control-14DIV vs. 1.6:Control-14DIV	2.577	1.34	1.237	4.855	5	5	0.2548	80
								0.2:Control-14DIV vs. 1.6:Control-21DIV	2.577	-22.62	25.2	4.855	5	5	5.19	80
								0.2:Control-14DIV vs. 1.8:Control-14DIV	2.577	-21.99	24.56	4.855	5	5	5.06	80
								0.2:Control-14DIV vs. 1.8:Control-21DIV	2.577	-17.61	20.19	4.855	5	5	4.158	80
								0.2:Control-14DIV vs. 2.0:Control-14DIV	2.577	-12.34	14.92	4.855	5	5	3.072	80
								0.2:Control-14DIV vs. 2.0:Control-21DIV	2.577	-32.61	35.19	4.855	5	5	7.248	80
								0.2:Control-21DIV vs. 0.4:Control-14DIV	11.54	0.4828	11.06	4.855	5	5	2.278	80
								0.2:Control-21DIV vs. 0.4:Control-21DIV	11.54	6.973	4.568	4.855	5	5	0.9409	80
								0.2:Control-21DIV vs. 0.6:Control-14DIV	11.54	-7.829	19.37	4.855	5	5	3.99	80
								0.2:Control-21DIV vs. 0.6:Control-21DIV	11.54	-13.29	24.83	4.855	5	5	5.114	80
								0.2:Control-21DIV vs. 0.8:Control-14DIV	11.54	-4.584	16.13	4.855	5	5	3.321	80
								0.2:Control-21DIV vs. 0.8:Control-21DIV	11.54	-8.217	19.76	4.855	5	5	4.07	80
								0.2:Control-21DIV vs. 1.0:Control-14DIV	11.54	-13.19	24.73	4.855	5	5	5.095	80
								0.2:Control-21DIV vs. 1.0:Control-21DIV	11.54	-6.402	17.94	4.855	5	5	3.696	80
								0.2:Control-21DIV vs. 1.2:Control-14DIV	11.54	-3.427	14.97	4.855	5	5	3.083	80
								0.2:Control-21DIV vs. 1.2:Control-21DIV	11.54	-12.7	24.24	4.855	5	5	4.993	80
								0.2:Control-21DIV vs. 1.4:Control-14DIV	11.54	-14.81	26.35	4.855	5	5	5.427	80
								0.2:Control-21DIV vs. 1.4:Control-21DIV	11.54	-5.138	16.68	4.855	5	5	3.435	80
								0.2:Control-21DIV vs. 1.6:Control-14DIV	11.54	1.34	10.2	4.855	5	5	2.101	80
								0.2:Control-21DIV vs. 1.6:Control-21DIV	11.54	-22.62	34.16	4.855	5	5	7.036	80
								0.2:Control-21DIV vs. 1.8:Control-14DIV	11.54	-21.99	33.53	4.855	5	5	6.906	80
								0.2:Control-21DIV vs. 1.8:Control-21DIV	11.54	-17.61	29.15	4.855	5	5	6.005	80
								0.2:Control-21DIV vs. 2.0:Control-14DIV	11.54	-12.34	23.88	4.855	5	5	4.919	80
								0.2:Control-21DIV vs. 2.0:Control-21DIV	11.54	-32.61	44.15	4.855	5	5	9.094	80
								0.4:Control-14DIV vs. 0.4:Control-21DIV	0.4828	6.973	-6.49	4.855	5	5	1.337	80
								0.4:Control-14DIV vs. 0.6:Control-14DIV	0.4828	-7.829	8.312	4.855	5	5	1.712	80
								0.4:Control-14DIV vs. 0.6:Control-21DIV	0.4828	-13.29	13.77	4.855	5	5	2.836	80
								0.4:Control-14DIV vs. 0.8:Control-14DIV	0.4828	-4.584	5.067	4.855	5	5	1.044	80
								0.4:Control-14DIV vs. 0.8:Control-21DIV	0.4828	-8.217	8.7	4.855	5	5	1.792	80
								0.4:Control-14DIV vs. 1.0:Control-14DIV	0.4828	-13.19	13.68	4.855	5	5	2.817	80
								0.4:Control-14DIV vs. 1.0:Control-21DIV	0.4828	-6.402	6.885	4.855	5	5	1.418	80
								0.4:Control-14DIV vs. 1.2:Control-14DIV	0.4828	-3.427	3.91	4.855	5	5	0.8054	80
								0.4:Control-14DIV vs. 1.2:Control-21DIV	0.4828	-12.7	13.18	4.855	5	5	2.715	80
								0.4:Control-14DIV vs. 1.4:Control-14DIV	0.4828	-14.81	15.29	4.855	5	5	3.149	80
								0.4:Control-14DIV vs. 1.4:Control-21DIV	0.4828	-5.138	5.621	4.855	5	5	1.158	80
								0.4:Control-14DIV vs. 1.6:Control-14DIV	0.4828	1.34	-0.8572	4.855	5	5	0.1766	80
								0.4:Control-14DIV vs. 1.6:Control-21DIV	0.4828	-22.62	23.1	4.855	5	5	4.759	80
								0.4:Control-14DIV vs. 1.8:Control-14DIV	0.4828	-21.99	22.47	4.855	5	5	4.628	80
								0.4:Control-14DIV vs. 1.8:Control-21DIV	0.4828	-17.61	18.09	4.855	5	5	3.727	80
								0.4:Control-14DIV vs. 2.0:Control-14DIV	0.4828	-12.34	12.82	4.855	5	5	2.641	80
								0.4:Control-14DIV vs. 2.0:Control-21DIV	0.4828	-32.61	33.09	4.855	5	5	6.816	80
								0.4:Control-21DIV vs. 0.6:Control-14DIV	6.973	-7.829	14.8	4.855	5	5	3.049	80
								0.4:Control-21DIV vs. 0.6:Control-21DIV	6.973	-13.29	20.26	4.855	5	5	4.173	80
								0.4:Control-21DIV vs. 0.8:Control-14DIV	6.973	-4.584	11.56	4.855	5	5	2.381	80
								0.4:Control-21DIV vs. 0.8:Control-21DIV	6.973	-8.217	15.19	4.855	5	5	3.129	80
								0.4:Control-21DIV vs. 1.0:Control-14DIV	6.973	-13.19	20.17	4.855	5	5	4.154	80
								0.4:Control-21DIV vs. 1.0:Control-21DIV	6.973	-6.402	13.37	4.855	5	5	2.755	80
								0.4:Control-21DIV vs. 1.2:Control-14DIV	6.973	-3.427	10.4	4.855	5	5	2.142	80
								0.4:Control-21DIV vs. 1.2:Control-21DIV	6.973	-12.7	19.67	4.855	5	5	4.052	80
								0.4:Control-21DIV vs. 1.4:Control-14DIV	6.973	-14.81	21.78	4.855	5	5	4.486	80
								0.4:Control-21DIV vs. 1.4:Control-21DIV	6.973	-5.138	12.11	4.855	5	5	2.495	80
								0.4:Control-21DIV vs. 1.6:Control-14DIV	6.973	1.34	5.633	4.855	5	5	1.16	80
								0.4:Control-21DIV vs. 1.6:Control-21DIV	6.973	-22.62	29.59	4.855	5	5	6.095	80
								0.4:Control-21DIV vs. 1.8:Control-14DIV	6.973	-21.99	28.96	4.855	5	5	5.965	80
								0.4:Control-21DIV vs. 1.8:Control-21DIV	6.973	-17.61	24.58	4.855	5	5	5.064	80
								0.4:Control-21DIV vs. 2.0:Control-14DIV	6.973	-12.34	19.31	4.855	5	5	3.978	80
								0.4:Control-21DIV vs. 2.0:Control-21DIV	6.973	-32.61	39.58	4.855	5	5	8.153	80
								0.6:Control-14DIV vs. 0.6:Control-21DIV	-7.829	-13.29	5.458	4.855	5	5	1.124	80
								0.6:Control-14DIV vs. 0.8:Control-14DIV	-7.829	-4.584	-3.245	4.855	5	5	0.6684	80
								0.6:Control-14DIV vs. 0.8:Control-21DIV	-7.829	-8.217	0.3878	4.855	5	5	0.07987	80
								0.6:Control-14DIV vs. 1.0:Control-14DIV	-7.829	-13.19	5.364	4.855	5	5	1.105	80
								0.6:Control-14DIV vs. 1.0:Control-21DIV	-7.829	-6.402	-1.427	4.855	5	5	0.294	80
								0.6:Control-14DIV vs. 1.2:Control-14DIV	-7.829	-3.427	-4.402	4.855	5	5	0.9067	80
								0.6:Control-14DIV vs. 1.2:Control-21DIV	-7.829	-12.7	4.868	4.855	5	5	1.003	80
								0.6:Control-14DIV vs. 1.4:Control-14DIV	-7.829	-14.81	6.976	4.855	5	5	1.437	80
								0.6:Control-14DIV vs. 1.4:Control-21DIV	-7.829	-5.138	-2.692	4.855	5	5	0.5544	80
								0.6:Control-14DIV vs. 1.6:Control-14DIV	-7.829	1.34	-9.169	4.855	5	5	1.889	80
								0.6:Control-14DIV vs. 1.6:Control-21DIV	-7.829	-22.62	14.79	4.855	5	5	3.047	80
								0.6:Control-14DIV vs. 1.8:Control-14DIV	-7.829	-21.99	14.16	4.855	5	5	2.916	80
								0.6:Control-14DIV vs. 1.8:Control-21DIV	-7.829	-17.61	9.782	4.855	5	5	2.015	80
								0.6:Control-14DIV vs. 2.0:Control-14DIV	-7.829	-12.34	4.509	4.855	5	5	0.9288	80
								0.6:Control-14DIV vs. 2.0:Control-21DIV	-7.829	-32.61	24.78	4.855	5	5	5.104	80
								0.6:Control-21DIV vs. 0.8:Control-14DIV	-13.29	-4.584	-8.703	4.855	5	5	1.793	80
								0.6:Control-21DIV vs. 0.8:Control-21DIV	-13.29	-8.217	-5.07	4.855	5	5	1.044	80
								0.6:Control-21DIV vs. 1.0:Control-14DIV	-13.29	-13.19	-0.09431	4.855	5	5	0.01943	80
								0.6:Control-21DIV vs. 1.0:Control-21DIV	-13.29	-6.402	-6.885	4.855	5	5	1.418	80
								0.6:Control-21DIV vs. 1.2:Control-14DIV	-13.29	-3.427	-9.86	4.855	5	5	2.031	80
								0.6:Control-21DIV vs. 1.2:Control-21DIV	-13.29	-12.7	-0.5895	4.855	5	5	0.1214	80
								0.6:Control-21DIV vs. 1.4:Control-14DIV	-13.29	-14.81	1.518	4.855	5	5	0.3127	80
								0.6:Control-21DIV vs. 1.4:Control-21DIV	-13.29	-5.138	-8.149	4.855	5	5	1.679	80
								0.6:Control-21DIV vs. 1.6:Control-14DIV	-13.29	1.34	-14.63	4.855	5	5	3.013	80
								0.6:Control-21DIV vs. 1.6:Control-21DIV	-13.29	-22.62	9.333	4.855	5	5	1.922	80
								0.6:Control-21DIV vs. 1.8:Control-14DIV	-13.29	-21.99	8.7	4.855	5	5	1.792	80
								0.6:Control-21DIV vs. 1.8:Control-21DIV	-13.29	-17.61	4.325	4.855	5	5	0.8908	80
								0.6:Control-21DIV vs. 2.0:Control-14DIV	-13.29	-12.34	-0.9485	4.855	5	5	0.1954	80
								0.6:Control-21DIV vs. 2.0:Control-21DIV	-13.29	-32.61	19.32	4.855	5	5	3.98	80
								0.8:Control-14DIV vs. 0.8:Control-21DIV	-4.584	-8.217	3.633	4.855	5	5	0.7483	80
								0.8:Control-14DIV vs. 1.0:Control-14DIV	-4.584	-13.19	8.609	4.855	5	5	1.773	80
								0.8:Control-14DIV vs. 1.0:Control-21DIV	-4.584	-6.402	1.817	4.855	5	5	0.3744	80
								0.8:Control-14DIV vs. 1.2:Control-14DIV	-4.584	-3.427	-1.157	4.855	5	5	0.2383	80
								0.8:Control-14DIV vs. 1.2:Control-21DIV	-4.584	-12.7	8.113	4.855	5	5	1.671	80
								0.8:Control-14DIV vs. 1.4:Control-14DIV	-4.584	-14.81	10.22	4.855	5	5	2.105	80
								0.8:Control-14DIV vs. 1.4:Control-21DIV	-4.584	-5.138	0.5534	4.855	5	5	0.114	80
								0.8:Control-14DIV vs. 1.6:Control-14DIV	-4.584	1.34	-5.924	4.855	5	5	1.22	80
								0.8:Control-14DIV vs. 1.6:Control-21DIV	-4.584	-22.62	18.04	4.855	5	5	3.715	80
								0.8:Control-14DIV vs. 1.8:Control-14DIV	-4.584	-21.99	17.4	4.855	5	5	3.585	80
								0.8:Control-14DIV vs. 1.8:Control-21DIV	-4.584	-17.61	13.03	4.855	5	5	2.683	80
								0.8:Control-14DIV vs. 2.0:Control-14DIV	-4.584	-12.34	7.754	4.855	5	5	1.597	80
								0.8:Control-14DIV vs. 2.0:Control-21DIV	-4.584	-32.61	28.03	4.855	5	5	5.773	80
								0.8:Control-21DIV vs. 1.0:Control-14DIV	-8.217	-13.19	4.976	4.855	5	5	1.025	80
								0.8:Control-21DIV vs. 1.0:Control-21DIV	-8.217	-6.402	-1.815	4.855	5	5	0.3739	80
								0.8:Control-21DIV vs. 1.2:Control-14DIV	-8.217	-3.427	-4.79	4.855	5	5	0.9865	80
								0.8:Control-21DIV vs. 1.2:Control-21DIV	-8.217	-12.7	4.481	4.855	5	5	0.9229	80
								0.8:Control-21DIV vs. 1.4:Control-14DIV	-8.217	-14.81	6.588	4.855	5	5	1.357	80
								0.8:Control-21DIV vs. 1.4:Control-21DIV	-8.217	-5.138	-3.079	4.855	5	5	0.6343	80
								0.8:Control-21DIV vs. 1.6:Control-14DIV	-8.217	1.34	-9.557	4.855	5	5	1.969	80
								0.8:Control-21DIV vs. 1.6:Control-21DIV	-8.217	-22.62	14.4	4.855	5	5	2.967	80
								0.8:Control-21DIV vs. 1.8:Control-14DIV	-8.217	-21.99	13.77	4.855	5	5	2.836	80
								0.8:Control-21DIV vs. 1.8:Control-21DIV	-8.217	-17.61	9.395	4.855	5	5	1.935	80
								0.8:Control-21DIV vs. 2.0:Control-14DIV	-8.217	-12.34	4.122	4.855	5	5	0.849	80
								0.8:Control-21DIV vs. 2.0:Control-21DIV	-8.217	-32.61	24.39	4.855	5	5	5.024	80
								1.0:Control-14DIV vs. 1.0:Control-21DIV	-13.19	-6.402	-6.791	4.855	5	5	1.399	80
								1.0:Control-14DIV vs. 1.2:Control-14DIV	-13.19	-3.427	-9.765	4.855	5	5	2.011	80
								1.0:Control-14DIV vs. 1.2:Control-21DIV	-13.19	-12.7	-0.4952	4.855	5	5	0.102	80
								1.0:Control-14DIV vs. 1.4:Control-14DIV	-13.19	-14.81	1.612	4.855	5	5	0.3321	80
								1.0:Control-14DIV vs. 1.4:Control-21DIV	-13.19	-5.138	-8.055	4.855	5	5	1.659	80
								1.0:Control-14DIV vs. 1.6:Control-14DIV	-13.19	1.34	-14.53	4.855	5	5	2.993	80
								1.0:Control-14DIV vs. 1.6:Control-21DIV	-13.19	-22.62	9.427	4.855	5	5	1.942	80
								1.0:Control-14DIV vs. 1.8:Control-14DIV	-13.19	-21.99	8.794	4.855	5	5	1.811	80
								1.0:Control-14DIV vs. 1.8:Control-21DIV	-13.19	-17.61	4.419	4.855	5	5	0.9102	80
								1.0:Control-14DIV vs. 2.0:Control-14DIV	-13.19	-12.34	-0.8542	4.855	5	5	0.176	80
								1.0:Control-14DIV vs. 2.0:Control-21DIV	-13.19	-32.61	19.42	4.855	5	5	4	80
								1.0:Control-21DIV vs. 1.2:Control-14DIV	-6.402	-3.427	-2.974	4.855	5	5	0.6126	80
								1.0:Control-21DIV vs. 1.2:Control-21DIV	-6.402	-12.7	6.296	4.855	5	5	1.297	80
								1.0:Control-21DIV vs. 1.4:Control-14DIV	-6.402	-14.81	8.403	4.855	5	5	1.731	80
								1.0:Control-21DIV vs. 1.4:Control-21DIV	-6.402	-5.138	-1.264	4.855	5	5	0.2604	80
								1.0:Control-21DIV vs. 1.6:Control-14DIV	-6.402	1.34	-7.742	4.855	5	5	1.595	80
								1.0:Control-21DIV vs. 1.6:Control-21DIV	-6.402	-22.62	16.22	4.855	5	5	3.341	80
								1.0:Control-21DIV vs. 1.8:Control-14DIV	-6.402	-21.99	15.59	4.855	5	5	3.21	80
								1.0:Control-21DIV vs. 1.8:Control-21DIV	-6.402	-17.61	11.21	4.855	5	5	2.309	80
								1.0:Control-21DIV vs. 2.0:Control-14DIV	-6.402	-12.34	5.937	4.855	5	5	1.223	80
								1.0:Control-21DIV vs. 2.0:Control-21DIV	-6.402	-32.61	26.21	4.855	5	5	5.398	80
								1.2:Control-14DIV vs. 1.2:Control-21DIV	-3.427	-12.7	9.27	4.855	5	5	1.909	80
								1.2:Control-14DIV vs. 1.4:Control-14DIV	-3.427	-14.81	11.38	4.855	5	5	2.344	80
								1.2:Control-14DIV vs. 1.4:Control-21DIV	-3.427	-5.138	1.71	4.855	5	5	0.3523	80
								1.2:Control-14DIV vs. 1.6:Control-14DIV	-3.427	1.34	-4.767	4.855	5	5	0.982	80
								1.2:Control-14DIV vs. 1.6:Control-21DIV	-3.427	-22.62	19.19	4.855	5	5	3.953	80
								1.2:Control-14DIV vs. 1.8:Control-14DIV	-3.427	-21.99	18.56	4.855	5	5	3.823	80
								1.2:Control-14DIV vs. 1.8:Control-21DIV	-3.427	-17.61	14.18	4.855	5	5	2.922	80
								1.2:Control-14DIV vs. 2.0:Control-14DIV	-3.427	-12.34	8.911	4.855	5	5	1.836	80
								1.2:Control-14DIV vs. 2.0:Control-21DIV	-3.427	-32.61	29.18	4.855	5	5	6.011	80
								1.2:Control-21DIV vs. 1.4:Control-14DIV	-12.7	-14.81	2.107	4.855	5	5	0.4341	80
								1.2:Control-21DIV vs. 1.4:Control-21DIV	-12.7	-5.138	-7.56	4.855	5	5	1.557	80
								1.2:Control-21DIV vs. 1.6:Control-14DIV	-12.7	1.34	-14.04	4.855	5	5	2.891	80
								1.2:Control-21DIV vs. 1.6:Control-21DIV	-12.7	-22.62	9.922	4.855	5	5	2.044	80
								1.2:Control-21DIV vs. 1.8:Control-14DIV	-12.7	-21.99	9.289	4.855	5	5	1.913	80
								1.2:Control-21DIV vs. 1.8:Control-21DIV	-12.7	-17.61	4.914	4.855	5	5	1.012	80
								1.2:Control-21DIV vs. 2.0:Control-14DIV	-12.7	-12.34	-0.3591	4.855	5	5	0.07396	80
								1.2:Control-21DIV vs. 2.0:Control-21DIV	-12.7	-32.61	19.91	4.855	5	5	4.102	80
								1.4:Control-14DIV vs. 1.4:Control-21DIV	-14.81	-5.138	-9.667	4.855	5	5	1.991	80
								1.4:Control-14DIV vs. 1.6:Control-14DIV	-14.81	1.34	-16.15	4.855	5	5	3.326	80
								1.4:Control-14DIV vs. 1.6:Control-21DIV	-14.81	-22.62	7.815	4.855	5	5	1.61	80
								1.4:Control-14DIV vs. 1.8:Control-14DIV	-14.81	-21.99	7.182	4.855	5	5	1.479	80
								1.4:Control-14DIV vs. 1.8:Control-21DIV	-14.81	-17.61	2.807	4.855	5	5	0.5781	80
								1.4:Control-14DIV vs. 2.0:Control-14DIV	-14.81	-12.34	-2.466	4.855	5	5	0.508	80
								1.4:Control-14DIV vs. 2.0:Control-21DIV	-14.81	-32.61	17.81	4.855	5	5	3.667	80
								1.4:Control-21DIV vs. 1.6:Control-14DIV	-5.138	1.34	-6.478	4.855	5	5	1.334	80
								1.4:Control-21DIV vs. 1.6:Control-21DIV	-5.138	-22.62	17.48	4.855	5	5	3.601	80
								1.4:Control-21DIV vs. 1.8:Control-14DIV	-5.138	-21.99	16.85	4.855	5	5	3.471	80
								1.4:Control-21DIV vs. 1.8:Control-21DIV	-5.138	-17.61	12.47	4.855	5	5	2.569	80
								1.4:Control-21DIV vs. 2.0:Control-14DIV	-5.138	-12.34	7.201	4.855	5	5	1.483	80
								1.4:Control-21DIV vs. 2.0:Control-21DIV	-5.138	-32.61	27.47	4.855	5	5	5.659	80
								1.6:Control-14DIV vs. 1.6:Control-21DIV	1.34	-22.62	23.96	4.855	5	5	4.935	80
								1.6:Control-14DIV vs. 1.8:Control-14DIV	1.34	-21.99	23.33	4.855	5	5	4.805	80
								1.6:Control-14DIV vs. 1.8:Control-21DIV	1.34	-17.61	18.95	4.855	5	5	3.904	80
								1.6:Control-14DIV vs. 2.0:Control-14DIV	1.34	-12.34	13.68	4.855	5	5	2.818	80
								1.6:Control-14DIV vs. 2.0:Control-21DIV	1.34	-32.61	33.95	4.855	5	5	6.993	80
								1.6:Control-21DIV vs. 1.8:Control-14DIV	-22.62	-21.99	-0.633	4.855	5	5	0.1304	80
								1.6:Control-21DIV vs. 1.8:Control-21DIV	-22.62	-17.61	-5.008	4.855	5	5	1.032	80
								1.6:Control-21DIV vs. 2.0:Control-14DIV	-22.62	-12.34	-10.28	4.855	5	5	2.118	80
								1.6:Control-21DIV vs. 2.0:Control-21DIV	-22.62	-32.61	9.99	4.855	5	5	2.058	80
								1.8:Control-14DIV vs. 1.8:Control-21DIV	-21.99	-17.61	-4.375	4.855	5	5	0.9012	80
								1.8:Control-14DIV vs. 2.0:Control-14DIV	-21.99	-12.34	-9.648	4.855	5	5	1.987	80
								1.8:Control-14DIV vs. 2.0:Control-21DIV	-21.99	-32.61	10.62	4.855	5	5	2.188	80
								1.8:Control-21DIV vs. 2.0:Control-14DIV	-17.61	-12.34	-5.273	4.855	5	5	1.086	80
								1.8:Control-21DIV vs. 2.0:Control-21DIV	-17.61	-32.61	15	4.855	5	5	3.089	80
								2.0:Control-14DIV vs. 2.0:Control-21DIV	-12.34	-32.61	20.27	4.855	5	5	4.176	80
